# Supplementary material for: Key patient demographics shape innate immune topography in noncritical hypoxic COVID-19 pneumonia
Source: JCI Insight. 2023 Aug 22;8(16):e166110. doi: 10.1172/jci.insight.166110 (PMC10543737; doi:10.1172/jci.insight.166110)
Supplement: Supplemental tables 1-5 [file jciinsight-8-166110-s203.xlsx]

## Sheet: Table S1
PATIENT ID	DEMOGRAPHICS							DAY OF ENROLLMENT LAB DATA																DAY OF ENROLLMENT OXYGEN DATA					COMORBIDITIES AND PAST MEDICAL HISTORY EXTRACTED FROM THE ELECTRONIC MEDICAL RECORD
ID	Age	Sex	Race	Ethnicity	D1 Height (cm)	D1 Weight (kg)	D1 BMI	D1# WBC	D1% ImmGran	D1# ImmGran	D1% Neut	D1# Neut	D1% Lymph	D1# Lymph	D1% Mono	D1# Mono	D1% Eos	D1# Eos	D1% Baso	D1# Baso	D1 D-Dimer	D1 CRP	D1 Creatinine	D1 SpO2	D1 FiO2	D1 SpO2/FiO2	D1 O2 Flow Rate	D1 O2 Device	ECIGARETTE	DEEP_VEIN_THROMBISIS	PULMONARY_EMBOLISM	STROKE	ARTERIAL_THROMBOSIS	CHRONIC_VENOUS_DISEASE	PERIPHERAL_ARTERY_DISEASE	ANEURYSM	CONGESTIVE_HEART_FAILURE	VALVULAR_DISEASE	CONGENITAL_HEART_DISEASE	PULMONARY_HEART_DISEASE_UNSPECIFIED	CHRONIC_ISCHEMIC_HEART_DISEASE	HEART_DISEASE_UNSPECIFIED	EVAL_HEART_TRANSPLANT	MAJOR_BLEEDING_GI	MAJOR_BLEEDING_INTRACRANIAL	MAJOR_BLEEDING_OTHER	MINOR_BLEEDING	DIABETES	HYPERTENSION
COVID01	77.9576	Male	White	Not Hispanic/Latino	172.7	98.4295	33.002	5	0.4	0.02	76.4	3.82	15.7	0.785	7.5	0.375	0	0	0	0	n/a	11.1	0.99	91	0.44	206.818	6	Nasal Cannula	0	1	0	1	0	1	0	0	1	0	0	0	1	0	0	0	0	0	1	1	1
COVID02	44.0931	Male	White	Not Hispanic/Latino	170	79.8323	27.6236	5.2	0.2	0.0104	56.7	2.9484	34.5	1.794	8.4	0.4368	0	0	0.2	0.0104	0.6	3	0.94	95	0.21	452.381	2	Nasal Cannula	0	0	0	0	0	0	0	0	0	0	0	0	0	0	0	0	0	0	0	1	1
COVID03	58.8118	Female	Black/African American	Not Hispanic/Latino	160	129.727	50.6748	5.1	0.6	0.0306	76	3.876	17.7	0.9027	5.5	0.2805	0	0	0.2	0.0102	0.63	2.3	1.16	95	0.28	339.286	2	Nasal Cannula	0	1	1	0	0	1	0	0	0	0	0	0	0	0	0	0	0	0	1	1	1
COVID04	64.2218	Male	White	Not Hispanic/Latino	188	89.3577	25.2823	2.4	0.4	0.0096	66	1.584	25.1	0.6024	8.5	0.204	0	0	0	0	0.59	5.1	1.26	94	0.36	261.111	4	Nasal Cannula	0	0	0	1	0	1	1	0	1	0	0	0	0	0	0	0	0	0	0	1	1
COVID05	69.2074	Female	White	Not Hispanic/Latino	154.9	84.3682	35.1622	4.4	0.7	0.0308	72	3.168	22.1	0.9724	5	0.22	0	0	0.2	0.0088	1.17	12.5	0.77	92	0.3	306.667	2.5	Nasal Cannula	0	0	0	0	0	0	0	0	0	0	0	0	0	0	0	0	0	0	0	0	1
COVID06	64.0548	Male	White	Not Hispanic/Latino	177.8	78.4715	24.8227	23.8	0.5	0.119	27.4	6.5212	67.3	16.0174	4.5	1.071	0.1	0.0238	0.2	0.0476	1.49	21.2	1.32	88	0.21	419.048	2	Nasal Cannula	0	0	0	0	0	0	0	0	0	0	0	0	0	0	0	0	0	0	0	0	0
COVID07	50.9596	Female	White	Not Hispanic/Latino	162.6	88.2	33.3601	7.6	1.3	0.0988	80.3	6.1028	11	0.836	7.3	0.5548	0	0	0.1	0.0076	0.6	13.8	n/a	95	0.32	296.875	3	Nasal Cannula	0	0	0	0	0	0	0	0	0	0	0	0	0	0	0	0	0	0	0	0	0
COVID08	81.4155	Male	White	Not Hispanic/Latino	172.7	66.6781	22.3562	11.1	4.1	0.4551	82.2	9.1242	5.7	0.6327	7.8	0.8658	0	0	0.2	0.0222	4.96	10.9	0.87	90	0.28	321.429	2	Nasal Cannula	0	0	0	0	1	0	0	1	0	0	1	0	1	0	0	0	0	0	1	1	1
COVID09	44.8953	Male	White	Not Hispanic/Latino	172.7	103.3	34.635	3.8	0.3	0.0114	73.8	2.8044	19.1	0.7258	6.5	0.247	0	0	0.3	0.0114	0.68	4.7	0.86	98	0.32	306.25	3	Nasal Cannula	0	0	0	0	0	1	0	0	0	0	0	0	0	0	0	0	0	0	0	0	0
COVID10	68.4408	Female	White	Not Hispanic/Latino	175.3	137.892	44.872	6.8	0.6	0.0408	68.1	4.6308	15	1.02	15.9	1.0812	0.3	0.0204	0.1	0.0068	0.52	8.5	0.79	98	0.32	306.25	3	Nasal Cannula	0	0	0	0	0	0	0	0	0	0	0	0	0	0	0	0	0	0	0	0	1
COVID11	72.0931	Male	White	Not Hispanic/Latino	177.8	100.2	31.696	11.9	5.9	0.7021	84.9	10.1031	4.6	0.5474	4.5	0.5355	0	0	0.1	0.0119	1.13	17.1	1.16	93	0.32	290.625	3	Nasal Cannula	0	0	0	1	0	0	0	0	1	0	0	0	1	0	0	1	0	0	0	1	1
COVID12	74.7652	Male	White	Not Hispanic/Latino	177.8	92.5328	29.2707	5.5	1.1	0.0605	71.3	3.9215	17.8	0.979	9.4	0.517	0.2	0.011	0.2	0.011	1.5	3.6	1.64	100	0.28	357.143	2	Nasal Cannula	0	0	0	0	0	0	0	0	0	0	0	0	0	0	0	0	0	0	1	1	1
COVID13	40.1259	Female	Black/African American	Not Hispanic/Latino	165.1	97.5224	35.7775	19	0	0	23	4.37	70	13.3	7	1.33	0	0	0	0	0.98	5.3	0.65	93	0.36	258.333	4	Nasal Cannula	0	0	0	0	0	0	0	0	0	0	0	0	0	0	0	0	0	0	0	0	0
COVID14	36.7803	Male	Asian	Not Hispanic/Latino	170.18	68.4924	23.6497	4.8	0.6	0.0288	84.6	4.0608	11.5	0.552	3.3	0.1584	0	0	0	0	0.5	10.3	0.91	93	0.28	332.143	2	Nasal Cannula	0	0	1	0	0	0	0	0	0	0	0	0	0	0	0	0	0	0	0	1	0
COVID15	64.7693	Male	White	Not Hispanic/Latino	182.88	115.3	34.4744	3.7	0.3	0.0111	63.9	2.3643	22.5	0.8325	7.2	0.2664	5.6	0.2072	0.5	0.0185	0.81	3.8	1.01	93	0.36	258.333	4	Nasal Cannula	0	0	0	0	0	0	0	0	0	0	0	0	0	0	0	0	0	0	1	0	1
COVID16	54.193	Male	White	Not Hispanic/Latino	188	122.016	34.5225	3.1	0.3	0.0093	73.7	2.2847	21.2	0.6572	4.5	0.1395	0	0	0.3	0.0093	0.6	7.7	1.34	94	0.28	335.714	2	Nasal Cannula	0	0	0	0	0	0	0	0	0	0	0	0	0	0	0	0	0	0	0	0	1
COVID17	75.2498	Female	White	Not Hispanic/Latino	160	89.7	35.0391	4.1	0.5	0.0205	60.8	2.4928	30.5	1.2505	6.8	0.2788	0.7	0.0287	0.7	0.0287	1.67	6.9	0.85	92	0.21	438.095	4	Nasal Cannula	0	0	0	0	0	0	0	0	0	0	0	0	1	0	0	0	0	0	1	0	1
COVID18	66.7625	Male	White	Not Hispanic/Latino	182.9	108.862	32.5424	n/a	n/a	n/a	n/a	n/a	n/a	n/a	n/a	n/a	n/a	n/a	n/a	n/a	1.12	4.5	0.96	92	0.8	115	50	Nasal Cannula - Heated High Flow	0	0	0	0	0	0	0	1	1	0	0	0	1	0	0	0	0	0	1	0	1
COVID19	63.2772	Male	White	Not Hispanic/Latino	185.4	128.82	37.477	5.9	0.5	0.0295	79.8	4.7082	16.3	0.9617	3.2	0.1888	0	0	0.2	0.0118	0.38	0.8	1.08	92	0.28	328.571	2	Nasal Cannula	0	0	0	0	0	0	0	0	1	0	0	0	1	0	0	0	0	0	0	1	1
COVID20	58.6804	Male	White	Not Hispanic/Latino	180.3	120.202	36.976	3.2	0.6	0.0192	62.9	2.0128	22.8	0.7296	13.4	0.4288	0	0	0.3	0.0096	0.44	1.8	0.73	95	0.24	395.833	1	Nasal Cannula	0	0	0	0	0	0	0	0	0	0	0	0	0	0	0	0	0	0	0	0	0
COVID21	50.8145	Male	White	Not Hispanic/Latino	182.9	89.3577	26.7119	6.9	0.9	0.0621	78.9	5.4441	11.2	0.7728	8.9	0.6141	0	0	0.1	0.0069	0.93	8.5	0.82	96	0.36	266.667	4	Nasal Cannula	0	0	0	0	0	0	0	0	0	0	0	0	0	0	0	0	0	0	0	0	0
COVID22	71.6632	Male	White	Not Hispanic/Latino	177.8	112.037	35.4404	4	0.5	0.02	65.6	2.624	21.7	0.868	12	0.48	0	0	0.2	0.008	0.29	6.1	0.8	95	0.32	296.875	3	Nasal Cannula	0	0	0	0	0	0	0	0	0	0	0	0	0	0	0	0	0	0	0	0	0
COVID23	55.822	Male	White	Not Hispanic/Latino	170.2	124.738	43.0605	10.8	0.6	0.0648	84.6	9.1368	9.8	1.0584	4.9	0.5292	0	0	0.1	0.0108	0.49	5.5	1.28	99	0.44	225	6	Nasal Cannula	0	0	0	0	0	0	0	0	0	0	0	0	0	0	0	0	0	0	1	1	1
COVID24	63.0144	Male	White	Not Hispanic/Latino	193	101.151	27.1554	3.6	0.3	0.0108	71.4	2.5704	18.3	0.6588	9.7	0.3492	0	0	0.3	0.0108	0.7	3.9	1.16	92	0.32	287.5	3	Nasal Cannula	0	0	0	0	0	0	0	0	0	0	0	0	0	0	0	0	0	0	0	0	0
COVID25	90.8912	Male	White	Not Hispanic/Latino	177.8	82.4	26.0654	5.8	0.3	0.0174	63.4	3.6772	19.4	1.1252	16	0.928	0.7	0.0406	0.2	0.0116	0.8	6	0.92	92	0.32	287.5	3	Nasal Cannula	0	0	0	0	0	0	0	0	0	0	0	0	1	0	0	0	0	0	0	0	0
COVID26	67.896	Male	White	Not Hispanic/Latino	185.4	99.7903	29.0315	6	0.3	0.018	47.5	2.85	46.5	2.79	5.3	0.318	0.2	0.012	0.2	0.012	0.78	3.1	0.85	95	0.28	339.286	2	Nasal Cannula	0	0	0	0	0	0	0	0	0	0	0	0	0	0	0	0	0	0	0	0	0
COVID27	59.5619	Male	White	Not Hispanic/Latino	175.3	85.729	27.8974	5.3	0.6	0.0318	86.8	4.6004	8.5	0.4505	4.1	0.2173	0	0	0	0	1.07	10.2	1.03	93	0.3	310	2.5	Nasal Cannula	0	0	0	0	0	0	0	0	0	0	0	0	0	0	0	0	0	0	0	0	1
COVID28	23.4141	Female	White	Not Hispanic/Latino	162.6	113.5	42.9294	6	0.3	0.018	80.8	4.848	16	0.96	2.7	0.162	0	0	0.2	0.012	0.44	2.8	0.73	93	0.32	290.625	3	Nasal Cannula	0	0	0	0	0	0	0	0	0	0	0	0	0	0	0	0	0	0	0	0	0
COVID29	71.9151	Female	White	Not Hispanic/Latino	154.9	106.594	44.4253	8.2	n/a	n/a	n/a	n/a	n/a	n/a	n/a	n/a	n/a	n/a	n/a	n/a	0.27	12.6	1.31	93	0.28	332.143	2	Nasal Cannula	0	1	1	0	0	1	0	0	1	0	0	0	1	0	0	0	0	0	0	0	1
COVID30	76.8597	Male	White	Not Hispanic/Latino	172.7	99.7	33.428	8	0.6	0.048	94	7.52	3.4	0.272	1.9	0.152	0	0	0.1	0.008	0.78	26	0.78	92	0.32	287.5	3	Nasal Cannula	0	0	0	0	0	0	0	0	1	0	0	0	1	0	0	0	0	0	0	0	1
COVID31	74.0014	Male	White	Not Hispanic/Latino	177.8	98.4295	31.1359	3.4	0	0	72.9	2.4786	16.2	0.5508	10.9	0.3706	0	0	0	0	0.71	1.4	0.68	94	0.36	261.111	4	Nasal Cannula	0	0	0	0	0	0	0	0	0	0	0	0	0	0	0	0	0	0	0	0	1
COVID32	82.653	Male	White	Unknown	174	65.7709	21.7238	7.1	1.4	0.0994	83.5	5.9285	6.5	0.4615	8.6	0.6106	0	0	0	0	1.67	18	1.19	95	0.28	339.286	2	Nasal Cannula	0	0	0	0	0	0	0	0	0	0	0	0	0	0	0	0	0	0	0	1	1
COVID33	44.6215	Male	White	Not Hispanic/Latino	180.3	256.7	78.965	4.7	0.6	0.0282	63.8	2.9986	24.6	1.1562	10.8	0.5076	0	0	0.2	0.0094	1.27	7.4	1.22	92	0.28	328.571	2	Nasal Cannula	0	0	0	0	0	1	0	0	0	0	0	0	0	0	0	0	0	0	0	0	1
COVID34	90.4641	Female	White	Unknown	162.6	82.8	31.3177	6.7	0.4	0.0268	76.9	5.1523	14.5	0.9715	7.9	0.5293	0	0	0.3	0.0201	1.35	6.6	0.95	93	0.36	258.333	4	Nasal Cannula	0	0	0	0	0	0	0	0	0	0	0	0	0	0	0	0	0	0	0	1	1
COVID35	59.8166	Female	Unknown	Unknown	175.3	75.2963	24.5025	4.9	0.8	0.0392	76.4	3.7436	18.6	0.9114	4	0.196	0	0	0.2	0.0098	1.64	12.3	0.77	96	0.28	342.857	2	Nasal Cannula	0	0	0	0	0	0	0	0	0	0	0	0	0	0	0	0	0	0	0	0	0
COVID36	68.0958	Female	White	Not Hispanic/Latino	165.1	80.7	29.606	5.2	0.8	0.0416	78.4	4.0768	18.8	0.9776	1.6	0.0832	0	0	0.4	0.0208	0.88	10.9	0.64	95	0.32	296.875	3	Nasal Cannula	0	0	0	0	0	0	0	0	0	0	0	0	0	0	0	0	0	0	0	0	1
COVID37	41.0815	Female	Black/African American	Not Hispanic/Latino	177.8	74.7	23.6296	6.1	0.5	0.0305	90.8	5.5388	6.9	0.4209	1.6	0.0976	0	0	0.2	0.0122	0.78	2.8	7.08	95	0.3	316.667	2.5	Nasal Cannula	0	1	0	0	0	1	0	0	0	0	0	0	0	0	0	1	0	0	1	1	1
COVID38	29.3963	Male	White	Not Hispanic/Latino	182.9	140.614	42.0339	3.6	0.8	0.0288	69.6	2.5056	16.9	0.6084	12.7	0.4572	0	0	0	0	0.58	7.4	1.9	94	0.36	261.111	4	Nasal Cannula	0	0	0	0	0	0	0	0	0	0	0	0	0	0	0	0	0	0	0	0	1
[truncated: 70 more columns]

## Sheet: Table S2
			Neutrophil	Monocyte/DC	T/NK cell	B cell	Platelet
		Control	45	952	2920	438	439
	COVID-19 patients	COVID-19	10978	7468	7919	869	964
		Young	5720	3685	3867	416	593
		Aged	5258	3783	4052	453	371
		Female	3830	2333	2573	266	452
		Male	7148	5135	5346	603	512
		Normal BMI	1616	1235	564	50	124
		Obese BMI	6989	4850	4914	532	634

## Sheet: Table S3
Gene	p_val	avg_log2FC	pct.1	pct.2	p_val_adj	Condition
RPS26	1.05228e-32	0.520403	0.979	0.95	2.74014e-28	B cell Covid vs Control
SMG1	9.12687e-31	0.250363	0.464	0.418	2.37664e-26	B cell Covid vs Control
CCNDBP1	2.8044e-29	0.237524	0.575	0.532	7.30267e-25	B cell Covid vs Control
HNRNPU	2.47452e-27	0.196647	0.839	0.865	6.44366e-23	B cell Covid vs Control
HSPE1	4.29621e-27	0.186009	0.591	0.591	1.11873e-22	B cell Covid vs Control
RHBDF2	5.7153e-27	0.183847	0.35	0.338	1.48827e-22	B cell Covid vs Control
MT-ATP6	1.29932e-25	-0.571644	0.998	1	3.38344e-21	B cell Covid vs Control
MKNK2	1.98504e-23	0.308345	0.625	0.573	5.16903e-19	B cell Covid vs Control
RPL37	3.30848e-23	-0.197587	0.997	0.998	8.61527e-19	B cell Covid vs Control
DRAP1	3.58015e-23	0.557699	0.663	0.555	9.3227e-19	B cell Covid vs Control
MT-CO3	3.96416e-22	-0.826282	1	1	1.03227e-17	B cell Covid vs Control
TRAF5	9.22027e-22	0.314431	0.495	0.45	2.40096e-17	B cell Covid vs Control
NME2	9.96859e-22	0.211707	0.205	0.119	2.59582e-17	B cell Covid vs Control
CBX3	1.07232e-21	0.404809	0.672	0.6	2.79233e-17	B cell Covid vs Control
ADAR	1.34463e-21	0.650919	0.642	0.445	3.50141e-17	B cell Covid vs Control
CD74	2.03264e-21	-0.529978	0.994	1	5.29299e-17	B cell Covid vs Control
RASSF3	5.14199e-21	0.205513	0.321	0.265	1.33897e-16	B cell Covid vs Control
HERPUD2	2.43739e-20	0.233009	0.307	0.247	6.34695e-16	B cell Covid vs Control
PABPN1	1.04786e-19	0.226851	0.555	0.511	2.72862e-15	B cell Covid vs Control
HSBP1	1.49548e-19	0.186641	0.287	0.253	3.89423e-15	B cell Covid vs Control
SSH2	2.44801e-19	0.236696	0.441	0.416	6.37461e-15	B cell Covid vs Control
NUMB	3.37612e-19	0.187477	0.277	0.219	8.79143e-15	B cell Covid vs Control
ZCRB1	3.80119e-19	0.182836	0.348	0.297	9.89831e-15	B cell Covid vs Control
MT-CYB	1.74896e-18	-0.793709	0.995	1	4.5543e-14	B cell Covid vs Control
CCDC88C	4.24612e-18	0.253452	0.299	0.24	1.10569e-13	B cell Covid vs Control
TNFRSF14	4.43771e-18	0.186124	0.559	0.559	1.15558e-13	B cell Covid vs Control
NFKB1	5.36637e-18	0.207838	0.274	0.237	1.3974e-13	B cell Covid vs Control
PCMTD1	9.80509e-18	0.292914	0.522	0.463	2.55325e-13	B cell Covid vs Control
BPTF	1.06178e-17	0.299431	0.62	0.546	2.76487e-13	B cell Covid vs Control
CAPZA1	1.68277e-17	0.202142	0.687	0.689	4.38195e-13	B cell Covid vs Control
C8orf59	2.26899e-17	0.333584	0.625	0.553	5.90846e-13	B cell Covid vs Control
NT5C3A	2.43979e-17	0.438193	0.544	0.416	6.35321e-13	B cell Covid vs Control
EPB41L4A-AS1	2.62783e-17	0.236197	0.54	0.489	6.84287e-13	B cell Covid vs Control
CCND3	3.44615e-17	1.06318	0.726	0.361	8.97377e-13	B cell Covid vs Control
DOCK8	3.46401e-17	0.224887	0.654	0.584	9.02027e-13	B cell Covid vs Control
GTF2F1	3.94962e-17	0.215788	0.31	0.228	1.02848e-12	B cell Covid vs Control
UBE2D3	4.44487e-17	0.227099	0.738	0.737	1.15744e-12	B cell Covid vs Control
IRF8	4.98099e-17	0.506021	0.822	0.726	1.29705e-12	B cell Covid vs Control
HNRNPA3	5.16142e-17	0.313059	0.806	0.808	1.34403e-12	B cell Covid vs Control
RIN3	5.24323e-17	0.188126	0.229	0.187	1.36534e-12	B cell Covid vs Control
SUPT4H1	5.65668e-17	0.185248	0.387	0.356	1.473e-12	B cell Covid vs Control
WDSUB1	6.34385e-17	0.20039	0.15	0.084	1.65194e-12	B cell Covid vs Control
ERH	6.34846e-17	0.186575	0.644	0.653	1.65314e-12	B cell Covid vs Control
SP110	6.49815e-17	0.385994	0.829	0.822	1.69212e-12	B cell Covid vs Control
ME2	7.00589e-17	0.256347	0.311	0.237	1.82433e-12	B cell Covid vs Control
SLC25A37	8.53608e-17	0.194148	0.337	0.295	2.2228e-12	B cell Covid vs Control
PITHD1	8.95435e-17	0.224397	0.376	0.311	2.33171e-12	B cell Covid vs Control
PPM1K	9.03847e-17	0.705628	0.716	0.571	2.35362e-12	B cell Covid vs Control
HMGN1	1.07851e-16	0.189799	0.891	0.897	2.80845e-12	B cell Covid vs Control
METTL5	1.09339e-16	0.206451	0.361	0.311	2.8472e-12	B cell Covid vs Control
SON	1.28505e-16	0.285334	0.923	0.927	3.34628e-12	B cell Covid vs Control
SEC22B	1.40619e-16	0.190847	0.303	0.237	3.66172e-12	B cell Covid vs Control
HIPK3	1.57284e-16	0.19072	0.222	0.153	4.09567e-12	B cell Covid vs Control
SLIRP	2.5753e-16	0.23741	0.46	0.386	6.70608e-12	B cell Covid vs Control
RPS3A	2.71685e-16	-0.338119	0.998	1	7.07467e-12	B cell Covid vs Control
RCSD1	3.87546e-16	0.666866	0.857	0.785	1.00917e-11	B cell Covid vs Control
MAGOH	4.85239e-16	0.231408	0.547	0.493	1.26356e-11	B cell Covid vs Control
SDHB	5.40383e-16	0.280681	0.373	0.263	1.40716e-11	B cell Covid vs Control
BIRC3	5.54705e-16	0.68058	0.832	0.776	1.44445e-11	B cell Covid vs Control
HMGB1	6.63723e-16	0.311949	0.962	0.977	1.72834e-11	B cell Covid vs Control
CCNI	9.21315e-16	-0.197013	0.913	0.977	2.3991e-11	B cell Covid vs Control
MBNL1	9.46431e-16	0.213124	0.784	0.765	2.46451e-11	B cell Covid vs Control
IFITM2	1.1147e-15	1.00576	0.871	0.712	2.90269e-11	B cell Covid vs Control
ZNF24	1.44848e-15	0.211932	0.418	0.374	3.77183e-11	B cell Covid vs Control
SKP1	1.46019e-15	0.195985	0.831	0.847	3.80234e-11	B cell Covid vs Control
ZNF22	1.68321e-15	0.190878	0.359	0.311	4.38308e-11	B cell Covid vs Control
LY86	1.69723e-15	0.268055	0.6	0.532	4.41958e-11	B cell Covid vs Control
SF3B1	1.92398e-15	0.189999	0.699	0.667	5.01004e-11	B cell Covid vs Control
MICAL3	2.67416e-15	0.216421	0.323	0.26	6.96351e-11	B cell Covid vs Control
MPLKIP	2.91548e-15	0.203967	0.367	0.295	7.59192e-11	B cell Covid vs Control
ELF1	3.06399e-15	0.318302	0.682	0.644	7.97862e-11	B cell Covid vs Control
SCAF11	4.18308e-15	0.217634	0.759	0.765	1.08928e-10	B cell Covid vs Control
ISG20	4.743e-15	1.18596	0.941	0.824	1.23508e-10	B cell Covid vs Control
ITM2B	4.9069e-15	0.458461	0.881	0.836	1.27776e-10	B cell Covid vs Control
MTCH1	5.39874e-15	0.190073	0.422	0.377	1.40583e-10	B cell Covid vs Control
PPP4R3A	5.5071e-15	0.278626	0.502	0.422	1.43405e-10	B cell Covid vs Control
HNRNPH1	5.51447e-15	0.466872	0.887	0.852	1.43597e-10	B cell Covid vs Control
RBMX	5.80905e-15	0.278217	0.713	0.689	1.51268e-10	B cell Covid vs Control
ATF7IP	6.10646e-15	0.593701	0.628	0.477	1.59012e-10	B cell Covid vs Control
DAD1	6.30157e-15	0.222952	0.604	0.589	1.64093e-10	B cell Covid vs Control
PIM2	7.74198e-15	0.278638	0.382	0.313	2.01601e-10	B cell Covid vs Control
PFDN2	9.80983e-15	0.223514	0.45	0.379	2.55448e-10	B cell Covid vs Control
C6orf62	1.07045e-14	0.277586	0.586	0.523	2.78745e-10	B cell Covid vs Control
SLC38A1	1.2254e-14	0.417125	0.703	0.573	3.19094e-10	B cell Covid vs Control
BST2	1.23993e-14	0.630101	0.685	0.532	3.22877e-10	B cell Covid vs Control
UPF2	1.42029e-14	0.275621	0.53	0.452	3.69843e-10	B cell Covid vs Control
SMAP2	1.62235e-14	1.0846	0.932	0.788	4.22459e-10	B cell Covid vs Control
CD53	1.6735e-14	0.195552	0.831	0.849	4.3578e-10	B cell Covid vs Control
POMP	2.39894e-14	0.358512	0.651	0.573	6.24684e-10	B cell Covid vs Control
ANAPC16	2.81617e-14	0.283741	0.902	0.92	7.33331e-10	B cell Covid vs Control
KMT2E	2.83215e-14	0.303185	0.722	0.676	7.37493e-10	B cell Covid vs Control
HNRNPH3	2.85147e-14	0.246172	0.679	0.651	7.42522e-10	B cell Covid vs Control
ARGLU1	2.92765e-14	0.237721	0.804	0.767	7.6236e-10	B cell Covid vs Control
GGNBP2	3.07391e-14	0.26987	0.559	0.482	8.00445e-10	B cell Covid vs Control
ZNF638	3.334e-14	0.223765	0.392	0.372	8.68173e-10	B cell Covid vs Control
EZR	3.54995e-14	-0.254743	0.754	0.872	9.24407e-10	B cell Covid vs Control
HNRNPDL	4.19497e-14	0.40807	0.932	0.902	1.09237e-09	B cell Covid vs Control
MITD1	4.28222e-14	0.245663	0.377	0.295	1.11509e-09	B cell Covid vs Control
2022-03-01	4.57578e-14	0.267111	0.822	0.785	1.19153e-09	B cell Covid vs Control
BASP1	4.69815e-14	0.23418	0.539	0.541	1.2234e-09	B cell Covid vs Control
TULP4	5.4658e-14	0.183029	0.264	0.224	1.42329e-09	B cell Covid vs Control
USP15	5.55202e-14	0.421726	0.604	0.47	1.44575e-09	B cell Covid vs Control
PAWR	5.80274e-14	0.281688	0.337	0.258	1.51103e-09	B cell Covid vs Control
HNRNPK	6.09174e-14	0.22884	0.895	0.874	1.58629e-09	B cell Covid vs Control
CIR1	6.6415e-14	0.308608	0.506	0.406	1.72945e-09	B cell Covid vs Control
CHMP5	6.73473e-14	0.559955	0.434	0.205	1.75372e-09	B cell Covid vs Control
SRSF6	6.98106e-14	0.221475	0.551	0.521	1.81787e-09	B cell Covid vs Control
AKIRIN1	7.34609e-14	0.202156	0.359	0.29	1.91292e-09	B cell Covid vs Control
RHOA	8.28209e-14	-0.199805	0.742	0.863	2.15666e-09	B cell Covid vs Control
CEBPB	1.08411e-13	0.241265	0.356	0.288	2.82301e-09	B cell Covid vs Control
RNF213	1.44753e-13	0.624847	0.633	0.527	3.76938e-09	B cell Covid vs Control
TYMP	1.54269e-13	0.585106	0.404	0.247	4.01717e-09	B cell Covid vs Control
PAIP2	1.57342e-13	0.253055	0.667	0.623	4.09719e-09	B cell Covid vs Control
TSPYL2	1.64019e-13	0.374826	0.295	0.194	4.27105e-09	B cell Covid vs Control
NMT1	2.01738e-13	0.332642	0.488	0.386	5.25325e-09	B cell Covid vs Control
MDM2	2.15141e-13	0.197695	0.222	0.185	5.60227e-09	B cell Covid vs Control
SLC25A3	2.39884e-13	-0.22088	0.616	0.763	6.24659e-09	B cell Covid vs Control
IRF9	2.5792e-13	0.581489	0.472	0.228	6.71624e-09	B cell Covid vs Control
ARRDC3	2.69144e-13	0.194956	0.503	0.473	7.00851e-09	B cell Covid vs Control
ECH1	3.00348e-13	0.199567	0.528	0.482	7.82106e-09	B cell Covid vs Control
CIRBP	3.10785e-13	0.200669	0.914	0.929	8.09285e-09	B cell Covid vs Control
EIF1AY	3.27931e-13	0.968157	0.436	0.16	8.53933e-09	B cell Covid vs Control
COX7A2	3.29001e-13	0.19172	0.787	0.781	8.56718e-09	B cell Covid vs Control
RPS27A	3.30375e-13	-0.243645	0.998	1	8.60298e-09	B cell Covid vs Control
RBM26	3.34081e-13	0.217408	0.499	0.468	8.69946e-09	B cell Covid vs Control
PSMB8	3.5693e-13	0.182811	0.686	0.708	9.29447e-09	B cell Covid vs Control
DMTF1	3.99309e-13	0.209415	0.253	0.219	1.0398e-08	B cell Covid vs Control
CTSS	4.00272e-13	0.190467	0.877	0.868	1.04231e-08	B cell Covid vs Control
FBL	4.32497e-13	-0.253607	0.433	0.61	1.12622e-08	B cell Covid vs Control
RHOB	4.33471e-13	-0.195358	0.295	0.338	1.12876e-08	B cell Covid vs Control
TUBA1B	4.66088e-13	-0.349615	0.551	0.683	1.21369e-08	B cell Covid vs Control
SPART	5.08639e-13	0.28233	0.212	0.098	1.3245e-08	B cell Covid vs Control
JTB	5.19528e-13	0.204194	0.716	0.71	1.35285e-08	B cell Covid vs Control
GCC2	5.64214e-13	0.418275	0.544	0.452	1.46921e-08	B cell Covid vs Control
PSMB8-AS1	5.88872e-13	0.268036	0.499	0.482	1.53342e-08	B cell Covid vs Control
WDR83OS	6.09019e-13	0.227871	0.641	0.61	1.58588e-08	B cell Covid vs Control
ATRX	6.14749e-13	0.26088	0.647	0.61	1.60081e-08	B cell Covid vs Control
EIF4A2	7.02902e-13	0.259831	0.883	0.874	1.83036e-08	B cell Covid vs Control
CEP350	7.27238e-13	0.237436	0.384	0.336	1.89373e-08	B cell Covid vs Control
GABPB1-AS1	8.69297e-13	0.654363	0.666	0.527	2.26365e-08	B cell Covid vs Control
SNX5	9.14244e-13	0.190509	0.43	0.374	2.38069e-08	B cell Covid vs Control
ZNF770	1.01214e-12	0.18481	0.243	0.187	2.63562e-08	B cell Covid vs Control
IK	1.09945e-12	0.251873	0.586	0.527	2.86298e-08	B cell Covid vs Control
PTEN	1.10138e-12	0.262842	0.563	0.493	2.86799e-08	B cell Covid vs Control
TAF7	1.17365e-12	0.22831	0.663	0.639	3.0562e-08	B cell Covid vs Control
PSME2	1.17555e-12	0.401443	0.641	0.557	3.06114e-08	B cell Covid vs Control
IFI16	1.18435e-12	0.52552	0.822	0.749	3.08404e-08	B cell Covid vs Control
AKAP13	1.18608e-12	0.212168	0.699	0.662	3.08855e-08	B cell Covid vs Control
STAP1	1.26611e-12	0.315049	0.432	0.324	3.29694e-08	B cell Covid vs Control
CFLAR	1.51352e-12	0.61798	0.57	0.429	3.94121e-08	B cell Covid vs Control
ODC1	1.58827e-12	-0.246669	0.557	0.696	4.13586e-08	B cell Covid vs Control
MTPN	1.74134e-12	0.197539	0.876	0.877	4.53446e-08	B cell Covid vs Control
MEF2A	1.88665e-12	0.242197	0.417	0.365	4.91284e-08	B cell Covid vs Control
GPBP1	2.24122e-12	0.306353	0.658	0.596	5.83615e-08	B cell Covid vs Control
UBL5	2.50295e-12	0.192404	0.809	0.838	6.51767e-08	B cell Covid vs Control
MT-ATP8	2.70378e-12	0.381506	0.413	0.288	7.04065e-08	B cell Covid vs Control
TRA2A	2.91381e-12	0.374706	0.619	0.537	7.58757e-08	B cell Covid vs Control
PIN4	3.0509e-12	0.186535	0.348	0.32	7.94455e-08	B cell Covid vs Control
ZC3HAV1	3.08867e-12	0.280215	0.509	0.443	8.0429e-08	B cell Covid vs Control
TRIM38	3.16665e-12	0.185548	0.635	0.658	8.24594e-08	B cell Covid vs Control
IFT57	3.28157e-12	0.445335	0.621	0.562	8.54521e-08	B cell Covid vs Control
RNASEH2C	3.65326e-12	0.248093	0.453	0.37	9.51309e-08	B cell Covid vs Control
CD44	3.83948e-12	-0.212152	0.506	0.607	9.99801e-08	B cell Covid vs Control
ZFP36	4.00758e-12	0.243742	0.731	0.726	1.04357e-07	B cell Covid vs Control
ICAM3	4.15247e-12	-0.460938	0.513	0.76	1.0813e-07	B cell Covid vs Control
H2AFZ	4.29673e-12	0.323859	0.638	0.557	1.11887e-07	B cell Covid vs Control
2022-09-07	4.66556e-12	0.223369	0.873	0.861	1.21491e-07	B cell Covid vs Control
SELENOF	4.77098e-12	0.218979	0.769	0.728	1.24236e-07	B cell Covid vs Control
MT-CO1	5.3659e-12	-0.803971	0.999	1	1.39728e-07	B cell Covid vs Control
MYH9	5.95671e-12	0.237956	0.625	0.573	1.55113e-07	B cell Covid vs Control
H2AFY	6.11896e-12	-0.209101	0.359	0.502	1.59338e-07	B cell Covid vs Control
SMDT1	6.44581e-12	-0.360982	0.743	0.904	1.67849e-07	B cell Covid vs Control
MX1	6.54997e-12	1.464	0.707	0.285	1.70561e-07	B cell Covid vs Control
MAT2A	6.9615e-12	0.187565	0.293	0.244	1.81277e-07	B cell Covid vs Control
MPHOSPH8	7.12243e-12	0.277789	0.709	0.653	1.85468e-07	B cell Covid vs Control
YPEL5	7.90941e-12	0.196586	0.49	0.438	2.05961e-07	B cell Covid vs Control
PDCD4	8.2455e-12	0.353409	0.763	0.731	2.14713e-07	B cell Covid vs Control
CYCS	8.55339e-12	0.31553	0.579	0.509	2.2273e-07	B cell Covid vs Control
LIMD2	9.21701e-12	-0.319897	0.925	0.991	2.40011e-07	B cell Covid vs Control
EIF2S2	1.16588e-11	0.221306	0.57	0.564	3.03595e-07	B cell Covid vs Control
MTSS1	1.28476e-11	0.243588	0.488	0.466	3.34551e-07	B cell Covid vs Control
RPS6	1.29284e-11	-0.307956	0.999	1	3.36656e-07	B cell Covid vs Control
RPS3	1.34578e-11	-0.224581	0.991	1	3.50441e-07	B cell Covid vs Control
MAP3K2	1.35319e-11	0.211481	0.382	0.338	3.5237e-07	B cell Covid vs Control
CSNK1G3	1.36132e-11	0.199062	0.43	0.381	3.54488e-07	B cell Covid vs Control
FDFT1	1.38698e-11	0.197477	0.389	0.347	3.61168e-07	B cell Covid vs Control
EIF2AK2	1.51619e-11	1.0726	0.586	0.279	3.94815e-07	B cell Covid vs Control
TAOK3	1.8419e-11	0.210763	0.49	0.454	4.79631e-07	B cell Covid vs Control
TCF25	1.8469e-11	0.18397	0.633	0.623	4.80933e-07	B cell Covid vs Control
HMGN2	1.99356e-11	0.365227	0.892	0.884	5.19124e-07	B cell Covid vs Control
PTBP1	2.03276e-11	0.194056	0.386	0.336	5.2933e-07	B cell Covid vs Control
UTRN	2.08748e-11	0.350377	0.526	0.445	5.43579e-07	B cell Covid vs Control
XAF1	2.11943e-11	1.69766	0.759	0.272	5.51899e-07	B cell Covid vs Control
SNHG7	2.1348e-11	0.384184	0.763	0.692	5.55902e-07	B cell Covid vs Control
CDC26	2.43372e-11	0.256002	0.314	0.276	6.33741e-07	B cell Covid vs Control
UXT	2.44152e-11	-0.275671	0.681	0.824	6.35772e-07	B cell Covid vs Control
PHB	2.73988e-11	0.219016	0.411	0.372	7.13466e-07	B cell Covid vs Control
PTBP3	2.83267e-11	0.209186	0.494	0.445	7.37626e-07	B cell Covid vs Control
CDK13	3.19189e-11	0.29641	0.571	0.543	8.31167e-07	B cell Covid vs Control
CARD16	3.21583e-11	0.255618	0.435	0.384	8.37402e-07	B cell Covid vs Control
ODF2L	3.34888e-11	0.254134	0.29	0.205	8.72048e-07	B cell Covid vs Control
HELZ2	3.56864e-11	0.309947	0.219	0.126	9.29275e-07	B cell Covid vs Control
CTNNB1	3.62024e-11	0.191758	0.443	0.418	9.4271e-07	B cell Covid vs Control
ZRANB2	3.95035e-11	0.212555	0.565	0.543	1.02867e-06	B cell Covid vs Control
TMPO	4.12563e-11	0.497668	0.67	0.511	1.07431e-06	B cell Covid vs Control
TCOF1	4.42469e-11	0.263125	0.391	0.313	1.15219e-06	B cell Covid vs Control
BRD2	4.58258e-11	0.327582	0.632	0.553	1.1933e-06	B cell Covid vs Control
TUBA1A	4.63899e-11	-0.189338	0.395	0.498	1.20799e-06	B cell Covid vs Control
RNF19A	4.74016e-11	0.317654	0.389	0.326	1.23434e-06	B cell Covid vs Control
WSB1	4.85201e-11	0.278324	0.571	0.534	1.26346e-06	B cell Covid vs Control
ARHGAP24	4.92004e-11	0.292872	0.58	0.559	1.28118e-06	B cell Covid vs Control
LINC02422	5.10158e-11	0.21036	0.142	0.073	1.32845e-06	B cell Covid vs Control
LITAF	5.29718e-11	-0.321481	0.344	0.546	1.37939e-06	B cell Covid vs Control
TBC1D1	5.58206e-11	0.196608	0.338	0.292	1.45357e-06	B cell Covid vs Control
THOC2	5.85876e-11	0.208688	0.411	0.37	1.52562e-06	B cell Covid vs Control
EIF3L	6.48971e-11	-0.465117	0.632	0.831	1.68992e-06	B cell Covid vs Control
SP100	6.63196e-11	0.536246	0.84	0.767	1.72696e-06	B cell Covid vs Control
HLA-DRB1	6.83336e-11	-0.602623	0.985	1	1.77941e-06	B cell Covid vs Control
HNRNPA1	6.94907e-11	0.182618	0.955	0.977	1.80954e-06	B cell Covid vs Control
AES	7.10634e-11	-0.33343	0.867	0.947	1.85049e-06	B cell Covid vs Control
TMF1	7.17687e-11	0.223789	0.437	0.372	1.86886e-06	B cell Covid vs Control
NEAT1	7.23171e-11	0.778193	0.688	0.516	1.88314e-06	B cell Covid vs Control
S100A9	7.41341e-11	1.552	0.75	0.203	1.93045e-06	B cell Covid vs Control
NABP1	7.88273e-11	0.184666	0.177	0.114	2.05266e-06	B cell Covid vs Control
RBM39	7.90135e-11	0.198593	0.854	0.886	2.05751e-06	B cell Covid vs Control
TBCA	7.96987e-11	0.263673	0.7	0.687	2.07536e-06	B cell Covid vs Control
FXYD5	8.36008e-11	-0.276628	0.758	0.895	2.17696e-06	B cell Covid vs Control
STK17A	8.47251e-11	0.414222	0.728	0.646	2.20624e-06	B cell Covid vs Control
MT-ND4L	8.65505e-11	0.429926	0.864	0.811	2.25378e-06	B cell Covid vs Control
MYL12A	8.68158e-11	0.300341	0.948	0.941	2.26068e-06	B cell Covid vs Control
SH3GLB1	9.03578e-11	0.292388	0.382	0.285	2.35292e-06	B cell Covid vs Control
PARP14	9.11486e-11	0.700498	0.64	0.441	2.37351e-06	B cell Covid vs Control
TSPYL1	9.19454e-11	0.235083	0.516	0.459	2.39426e-06	B cell Covid vs Control
SPG11	9.25502e-11	0.202291	0.359	0.306	2.41001e-06	B cell Covid vs Control
RCN2	9.66869e-11	0.220199	0.445	0.404	2.51773e-06	B cell Covid vs Control
MUC20-OT1	9.7559e-11	0.199852	0.306	0.263	2.54044e-06	B cell Covid vs Control
GMFG	1.0324e-10	0.271159	0.82	0.811	2.68836e-06	B cell Covid vs Control
RPS17	1.06956e-10	0.326128	0.957	0.97	2.78513e-06	B cell Covid vs Control
NOSIP	1.09731e-10	0.250986	0.322	0.283	2.85741e-06	B cell Covid vs Control
CORO1A	1.13654e-10	-0.281502	0.895	0.975	2.95954e-06	B cell Covid vs Control
PPP2R5C	1.14081e-10	0.194051	0.479	0.468	2.97068e-06	B cell Covid vs Control
ZCCHC10	1.22356e-10	0.350731	0.411	0.326	3.18615e-06	B cell Covid vs Control
CELF2	1.36307e-10	0.319062	0.696	0.642	3.54944e-06	B cell Covid vs Control
EIF5B	1.41565e-10	0.210501	0.452	0.432	3.68634e-06	B cell Covid vs Control
VPS13C	1.46367e-10	0.290238	0.65	0.587	3.8114e-06	B cell Covid vs Control
SCAND1	1.61107e-10	0.191689	0.616	0.568	4.19521e-06	B cell Covid vs Control
NCOA3	1.62383e-10	0.237765	0.601	0.568	4.22845e-06	B cell Covid vs Control
IMPDH2	1.67635e-10	-0.183824	0.283	0.404	4.36521e-06	B cell Covid vs Control
SPIB	1.69802e-10	-0.188838	0.593	0.701	4.42163e-06	B cell Covid vs Control
CAPZB	1.79711e-10	-0.235736	0.51	0.623	4.67969e-06	B cell Covid vs Control
HIST1H2AC	1.82765e-10	0.492204	0.372	0.187	4.75919e-06	B cell Covid vs Control
UBALD2	1.8756e-10	0.30995	0.524	0.409	4.88406e-06	B cell Covid vs Control
ZBTB44	1.89595e-10	0.200972	0.33	0.269	4.93704e-06	B cell Covid vs Control
RPL36AL	2.06833e-10	0.194105	0.953	0.984	5.38593e-06	B cell Covid vs Control
HVCN1	2.09991e-10	-0.304061	0.713	0.829	5.46816e-06	B cell Covid vs Control
LYST	2.16285e-10	0.300251	0.495	0.463	5.63205e-06	B cell Covid vs Control
TRIM44	2.16614e-10	0.191117	0.419	0.361	5.64064e-06	B cell Covid vs Control
PSIP1	2.26638e-10	0.248167	0.635	0.58	5.90166e-06	B cell Covid vs Control
PSMD6	2.31649e-10	0.227605	0.297	0.247	6.03214e-06	B cell Covid vs Control
SEC62	2.4078e-10	0.343819	0.918	0.916	6.26991e-06	B cell Covid vs Control
HIGD2A	2.48688e-10	-0.241775	0.554	0.685	6.47583e-06	B cell Covid vs Control
MEF2C	2.53588e-10	-0.521398	0.788	0.879	6.60344e-06	B cell Covid vs Control
RBM3	2.73266e-10	-0.483502	0.659	0.833	7.11585e-06	B cell Covid vs Control
AC245297.3	2.91257e-10	0.195564	0.38	0.365	7.58433e-06	B cell Covid vs Control
ANKRD12	2.92009e-10	0.19991	0.713	0.71	7.60392e-06	B cell Covid vs Control
FCRL3	2.95185e-10	-0.558528	0.219	0.475	7.68661e-06	B cell Covid vs Control
MT2A	3.17892e-10	0.437023	0.249	0.107	8.27791e-06	B cell Covid vs Control
PARP4	3.26949e-10	0.202749	0.235	0.171	8.51375e-06	B cell Covid vs Control
CALHM6	3.31483e-10	0.268876	0.659	0.6	8.63181e-06	B cell Covid vs Control
CLEC2D	3.35696e-10	0.917039	0.748	0.596	8.74152e-06	B cell Covid vs Control
TSTD1	3.37407e-10	0.346208	0.792	0.733	8.78608e-06	B cell Covid vs Control
RBM23	3.46962e-10	0.268183	0.456	0.384	9.03488e-06	B cell Covid vs Control
RPL10	3.61625e-10	-0.314853	1	1	9.41672e-06	B cell Covid vs Control
ATP5PD	3.78301e-10	0.185282	0.537	0.511	9.85096e-06	B cell Covid vs Control
ACTG1	3.94767e-10	-0.957161	0.743	0.954	1.02797e-05	B cell Covid vs Control
RC3H1	3.96679e-10	0.183369	0.31	0.279	1.03295e-05	B cell Covid vs Control
CSNK1A1	4.04101e-10	0.212633	0.578	0.543	1.05228e-05	B cell Covid vs Control
BIRC6	4.1549e-10	0.266682	0.425	0.329	1.08194e-05	B cell Covid vs Control
EIF3F	4.42629e-10	-0.239182	0.831	0.92	1.15261e-05	B cell Covid vs Control
MIF	4.66883e-10	0.471268	0.768	0.655	1.21576e-05	B cell Covid vs Control
DDX24	4.8074e-10	0.209078	0.711	0.715	1.25185e-05	B cell Covid vs Control
PCF11	4.9901e-10	0.187409	0.481	0.454	1.29942e-05	B cell Covid vs Control
STMN1	5.13845e-10	0.224549	0.217	0.169	1.33805e-05	B cell Covid vs Control
CALR	5.14676e-10	0.248497	0.689	0.703	1.34022e-05	B cell Covid vs Control
ETS1	5.20261e-10	0.196421	0.78	0.792	1.35476e-05	B cell Covid vs Control
PLEKHA2	5.67081e-10	0.287076	0.643	0.571	1.47668e-05	B cell Covid vs Control
RPL4	6.21781e-10	-0.594674	0.952	0.986	1.61912e-05	B cell Covid vs Control
RANBP2	6.26358e-10	0.194104	0.303	0.244	1.63104e-05	B cell Covid vs Control
MBD4	6.42439e-10	-0.365487	0.467	0.669	1.67291e-05	B cell Covid vs Control
GSAP	6.70604e-10	0.27062	0.349	0.24	1.74625e-05	B cell Covid vs Control
ARPC2	7.33782e-10	-0.273174	0.877	0.959	1.91077e-05	B cell Covid vs Control
CAP1	7.39941e-10	-0.228385	0.609	0.751	1.92681e-05	B cell Covid vs Control
RPL7L1	7.67406e-10	0.218319	0.423	0.384	1.99833e-05	B cell Covid vs Control
PPIG	7.70924e-10	0.249065	0.594	0.575	2.00749e-05	B cell Covid vs Control
UQCR10	8.13895e-10	0.277811	0.749	0.68	2.11938e-05	B cell Covid vs Control
TAF1D	8.1997e-10	0.245859	0.701	0.671	2.1352e-05	B cell Covid vs Control
NDUFA3	8.80412e-10	0.313197	0.709	0.603	2.29259e-05	B cell Covid vs Control
AFF4	9.19366e-10	0.289547	0.43	0.331	2.39403e-05	B cell Covid vs Control
PEBP1	1.01395e-09	0.198414	0.661	0.676	2.64034e-05	B cell Covid vs Control
ATP5IF1	1.02213e-09	0.359942	0.762	0.678	2.66164e-05	B cell Covid vs Control
HIST1H1C	1.03997e-09	0.422295	0.501	0.39	2.70807e-05	B cell Covid vs Control
HLA-F	1.04447e-09	0.448012	0.757	0.689	2.71981e-05	B cell Covid vs Control
BEX2	1.07755e-09	0.2507	0.268	0.203	2.80594e-05	B cell Covid vs Control
SSBP2	1.16438e-09	0.197728	0.311	0.247	3.03203e-05	B cell Covid vs Control
FRG1	1.27184e-09	0.254674	0.442	0.372	3.31188e-05	B cell Covid vs Control
ELF2	1.31032e-09	0.219477	0.377	0.301	3.41207e-05	B cell Covid vs Control
ADPRM	1.33131e-09	0.253865	0.169	0.094	3.46672e-05	B cell Covid vs Control
ARHGAP15	1.3325e-09	0.25648	0.512	0.434	3.46983e-05	B cell Covid vs Control
P2RX5	1.38401e-09	0.647346	0.73	0.596	3.60397e-05	B cell Covid vs Control
LSM7	1.52342e-09	0.2185	0.848	0.845	3.96699e-05	B cell Covid vs Control
GLO1	1.54144e-09	0.738019	0.58	0.317	4.0139e-05	B cell Covid vs Control
TAP1	1.57787e-09	0.343396	0.421	0.288	4.10877e-05	B cell Covid vs Control
ARID4B	1.69578e-09	0.229734	0.648	0.603	4.41582e-05	B cell Covid vs Control
SERBP1	1.72538e-09	0.236077	0.808	0.799	4.49288e-05	B cell Covid vs Control
SRGN	2.02195e-09	0.401906	0.418	0.269	5.26515e-05	B cell Covid vs Control
SLA	2.03671e-09	0.250039	0.235	0.169	5.3036e-05	B cell Covid vs Control
IFI44L	2.08311e-09	2.4243	0.73	0.025	5.42442e-05	B cell Covid vs Control
KANSL1	2.30111e-09	0.252652	0.527	0.438	5.99209e-05	B cell Covid vs Control
VPS51	2.4367e-09	-0.298014	0.334	0.507	6.34516e-05	B cell Covid vs Control
LINC00926	2.45537e-09	0.34007	0.862	0.829	6.39377e-05	B cell Covid vs Control
RAP2C	2.59739e-09	0.22908	0.291	0.208	6.7636e-05	B cell Covid vs Control
BTF3	2.74393e-09	-0.21306	0.955	0.993	7.14519e-05	B cell Covid vs Control
ARRDC2	2.79488e-09	0.183135	0.255	0.208	7.27787e-05	B cell Covid vs Control
ATP5F1A	3.57132e-09	-0.216035	0.513	0.662	9.29973e-05	B cell Covid vs Control
TTC17	3.57919e-09	0.221087	0.314	0.263	9.32022e-05	B cell Covid vs Control
ITPR1	3.86074e-09	0.203838	0.354	0.32	0.000100534	B cell Covid vs Control
SWAP70	4.02782e-09	-0.248466	0.692	0.808	0.000104885	B cell Covid vs Control
NCBP2	4.29034e-09	0.205113	0.368	0.317	0.00011172	B cell Covid vs Control
HLA-DMB	4.49683e-09	-0.296283	0.806	0.909	0.000117098	B cell Covid vs Control
GTF2H2	4.55495e-09	-0.20077	0.117	0.251	0.000118611	B cell Covid vs Control
STK17B	4.81913e-09	0.235588	0.791	0.765	0.00012549	B cell Covid vs Control
WDR74	4.91343e-09	0.325343	0.422	0.329	0.000127946	B cell Covid vs Control
CNDP2	4.92153e-09	0.223598	0.405	0.315	0.000128157	B cell Covid vs Control
ADPGK	5.24222e-09	0.201886	0.334	0.272	0.000136507	B cell Covid vs Control
NAMPT	5.30844e-09	0.488956	0.333	0.158	0.000138232	B cell Covid vs Control
HSPA4	5.56912e-09	0.406591	0.479	0.365	0.00014502	B cell Covid vs Control
C6orf48	5.64395e-09	0.210312	0.718	0.712	0.000146968	B cell Covid vs Control
WDR43	5.66837e-09	0.207363	0.358	0.295	0.000147604	B cell Covid vs Control
SH3BGRL3	5.92417e-09	-0.48206	0.91	0.968	0.000154265	B cell Covid vs Control
PSME1	5.99595e-09	0.33025	0.864	0.852	0.000156135	B cell Covid vs Control
LSP1	6.09621e-09	-0.425806	0.684	0.852	0.000158745	B cell Covid vs Control
CDC42SE1	6.51211e-09	0.369213	0.759	0.721	0.000169575	B cell Covid vs Control
CYB561A3	6.73945e-09	-0.509301	0.528	0.781	0.000175495	B cell Covid vs Control
CFL1	6.84526e-09	-0.255818	0.929	0.977	0.000178251	B cell Covid vs Control
BCL2	7.21903e-09	0.23574	0.458	0.459	0.000187983	B cell Covid vs Control
CTSZ	7.22303e-09	-0.240424	0.609	0.747	0.000188088	B cell Covid vs Control
MS4A1	7.36215e-09	-0.328583	0.945	0.995	0.00019171	B cell Covid vs Control
EEF1G	7.41861e-09	0.24157	0.455	0.409	0.00019318	B cell Covid vs Control
STAG2	7.53318e-09	0.269418	0.536	0.457	0.000196164	B cell Covid vs Control
HLA-A	7.96623e-09	0.421905	0.988	0.993	0.000207441	B cell Covid vs Control
RPL27	8.13598e-09	-0.268469	0.982	0.998	0.000211861	B cell Covid vs Control
UCP2	8.52486e-09	-0.182954	0.723	0.808	0.000221987	B cell Covid vs Control
TXNIP	8.53982e-09	1.26285	0.993	0.995	0.000222377	B cell Covid vs Control
NORAD	8.67216e-09	0.284293	0.406	0.295	0.000225823	B cell Covid vs Control
TLK2	8.7762e-09	0.189456	0.259	0.185	0.000228532	B cell Covid vs Control
C1orf56	8.90936e-09	0.422245	0.734	0.662	0.000232	B cell Covid vs Control
EVI2B	8.92633e-09	-0.19339	0.769	0.89	0.000232442	B cell Covid vs Control
ENSA	9.18003e-09	0.185429	0.563	0.541	0.000239048	B cell Covid vs Control
TMEM126B	9.27392e-09	0.283179	0.269	0.169	0.000241493	B cell Covid vs Control
SP140L	9.73707e-09	0.195968	0.451	0.418	0.000253553	B cell Covid vs Control
TRIM22	9.9221e-09	0.819724	0.751	0.523	0.000258371	B cell Covid vs Control
BAG1	1.03963e-08	0.275495	0.351	0.26	0.000270721	B cell Covid vs Control
RPS2	1.05583e-08	-0.282806	1	1	0.000274938	B cell Covid vs Control
SLC38A2	1.0947e-08	0.287419	0.373	0.265	0.000285061	B cell Covid vs Control
ZNF318	1.12114e-08	0.289292	0.33	0.233	0.000291944	B cell Covid vs Control
RBM17	1.19435e-08	0.184143	0.458	0.432	0.000311009	B cell Covid vs Control
TNFAIP8	1.2083e-08	0.349087	0.807	0.74	0.000314642	B cell Covid vs Control
CDC42SE2	1.33227e-08	0.400003	0.697	0.596	0.000346922	B cell Covid vs Control
PRRC2B	1.42721e-08	0.191586	0.361	0.32	0.000371645	B cell Covid vs Control
CD99	1.46755e-08	-0.233416	0.437	0.578	0.000382149	B cell Covid vs Control
PRRC2A	1.48584e-08	0.21653	0.318	0.217	0.000386913	B cell Covid vs Control
MSI2	1.6108e-08	0.228614	0.278	0.196	0.000419452	B cell Covid vs Control
DDX5	1.70016e-08	0.243805	0.975	0.986	0.000442721	B cell Covid vs Control
PRKACB	1.88636e-08	0.18822	0.344	0.32	0.000491207	B cell Covid vs Control
MRFAP1	1.8908e-08	0.210256	0.446	0.416	0.000492364	B cell Covid vs Control
TMED5	2.04972e-08	0.194547	0.259	0.178	0.000533747	B cell Covid vs Control
KIAA0040	2.07079e-08	0.234368	0.539	0.457	0.000539233	B cell Covid vs Control
ZFP36L2	2.10017e-08	0.774397	0.932	0.884	0.000546884	B cell Covid vs Control
LAPTM5	2.23278e-08	0.300288	0.971	0.982	0.000581417	B cell Covid vs Control
TOP2B	2.28604e-08	0.208356	0.342	0.295	0.000595285	B cell Covid vs Control
ZMYND8	2.36444e-08	0.264072	0.371	0.276	0.0006157	B cell Covid vs Control
PSMB10	2.46276e-08	0.22314	0.479	0.413	0.000641304	B cell Covid vs Control
CCNL1	2.561e-08	0.266358	0.671	0.63	0.000666884	B cell Covid vs Control
NDUFB4	2.62532e-08	0.27692	0.614	0.587	0.000683632	B cell Covid vs Control
TAGLN2	2.68801e-08	-0.4907	0.681	0.829	0.000699958	B cell Covid vs Control
EIF2S3	2.75865e-08	-0.211674	0.656	0.779	0.000718353	B cell Covid vs Control
TSPAN3	2.78671e-08	0.33444	0.58	0.514	0.00072566	B cell Covid vs Control
AP3B1	2.93251e-08	0.52242	0.432	0.247	0.000763626	B cell Covid vs Control
YBX3	3.02046e-08	1.46324	0.727	0.393	0.000786528	B cell Covid vs Control
IER2	3.30565e-08	0.363922	0.648	0.685	0.000860792	B cell Covid vs Control
PAX5	3.48237e-08	0.258727	0.673	0.63	0.00090681	B cell Covid vs Control
MAT2B	3.53389e-08	0.208356	0.517	0.452	0.000920225	B cell Covid vs Control
RHOH	3.57453e-08	0.338041	0.639	0.55	0.000930808	B cell Covid vs Control
SLC25A36	4.03445e-08	0.243661	0.323	0.249	0.00105057	B cell Covid vs Control
DDIT4	4.3208e-08	0.937109	0.573	0.267	0.00112514	B cell Covid vs Control
TAGAP	4.42654e-08	-0.208496	0.503	0.607	0.00115267	B cell Covid vs Control
CTDSP2	4.55106e-08	0.191718	0.311	0.26	0.0011851	B cell Covid vs Control
PSMB9	4.85706e-08	0.260772	0.769	0.79	0.00126478	B cell Covid vs Control
VEGFB	4.99752e-08	-0.209312	0.359	0.498	0.00130135	B cell Covid vs Control
HLA-DMA	5.01091e-08	-0.409015	0.843	0.947	0.00130484	B cell Covid vs Control
DUSP1	5.3072e-08	1.23003	0.771	0.489	0.00138199	B cell Covid vs Control
NMI	5.63269e-08	0.629077	0.446	0.217	0.00146675	B cell Covid vs Control
PTPN6	6.04173e-08	-0.194418	0.701	0.836	0.00157327	B cell Covid vs Control
GABARAP	6.10394e-08	0.273844	0.509	0.436	0.00158946	B cell Covid vs Control
SRP19	6.24406e-08	0.193182	0.423	0.372	0.00162595	B cell Covid vs Control
PUM1	7.03071e-08	0.239326	0.381	0.324	0.0018308	B cell Covid vs Control
PSMA4	7.14636e-08	0.223705	0.425	0.381	0.00186091	B cell Covid vs Control
TAPT1	7.24802e-08	0.482385	0.389	0.226	0.00188738	B cell Covid vs Control
HLA-E	7.54253e-08	0.228873	0.978	0.984	0.00196407	B cell Covid vs Control
PLAC8	7.55325e-08	0.404438	0.83	0.769	0.00196687	B cell Covid vs Control
PKIG	7.56942e-08	0.217515	0.493	0.473	0.00197108	B cell Covid vs Control
SNX6	7.59744e-08	0.242208	0.539	0.454	0.00197837	B cell Covid vs Control
CREBRF	8.01302e-08	0.39186	0.568	0.427	0.00208659	B cell Covid vs Control
SLC25A6	8.29722e-08	-0.33715	0.892	0.959	0.0021606	B cell Covid vs Control
KIAA1551	9.59483e-08	0.440599	0.64	0.564	0.00249849	B cell Covid vs Control
LYZ	1.02216e-07	0.36175	0.326	0.185	0.00266171	B cell Covid vs Control
CRIP1	1.02514e-07	-0.828087	0.352	0.541	0.00266948	B cell Covid vs Control
KIAA1109	1.07741e-07	0.186306	0.264	0.187	0.00280556	B cell Covid vs Control
LARP7	1.10655e-07	0.20608	0.395	0.379	0.00288147	B cell Covid vs Control
IGHG2	1.19421e-07	-0.213552	0.169	0.187	0.00310973	B cell Covid vs Control
RPL3	1.38436e-07	-0.355279	0.99	1	0.00360487	B cell Covid vs Control
TFEB	1.43022e-07	0.273577	0.418	0.363	0.00372429	B cell Covid vs Control
DHX9	1.49242e-07	0.195209	0.368	0.301	0.00388625	B cell Covid vs Control
EMP3	1.5256e-07	-0.231383	0.793	0.87	0.00397267	B cell Covid vs Control
DDX60	1.57368e-07	0.344858	0.228	0.1	0.00409785	B cell Covid vs Control
RPL18	1.61172e-07	-0.29029	0.995	1	0.00419692	B cell Covid vs Control
SMCHD1	1.67611e-07	0.485958	0.764	0.687	0.0043646	B cell Covid vs Control
RERE	1.68764e-07	0.249754	0.406	0.299	0.00439461	B cell Covid vs Control
LY6E	1.70515e-07	0.975634	0.818	0.61	0.00444022	B cell Covid vs Control
TTC37	1.78038e-07	0.200237	0.284	0.235	0.00463612	B cell Covid vs Control
BRD7	1.87167e-07	0.197508	0.478	0.432	0.00487382	B cell Covid vs Control
RB1	1.9881e-07	0.208033	0.441	0.374	0.00517701	B cell Covid vs Control
HERPUD1	2.02763e-07	0.360558	0.725	0.68	0.00527994	B cell Covid vs Control
RPS4Y1	2.03426e-07	0.750661	0.642	0.347	0.00529722	B cell Covid vs Control
CDCA7L	2.04167e-07	-0.199834	0.396	0.532	0.00531651	B cell Covid vs Control
PCSK7	2.11368e-07	-0.185497	0.457	0.562	0.00550401	B cell Covid vs Control
BRK1	2.16704e-07	-0.255392	0.595	0.744	0.00564298	B cell Covid vs Control
IL16	2.32174e-07	0.197937	0.544	0.514	0.0060458	B cell Covid vs Control
UBE2L3	2.46527e-07	0.190436	0.535	0.447	0.00641956	B cell Covid vs Control
PTPN18	2.50609e-07	0.208375	0.36	0.29	0.00652585	B cell Covid vs Control
UBE2M	2.62156e-07	-0.199118	0.268	0.434	0.00682653	B cell Covid vs Control
GPR183	3.23618e-07	-0.188769	0.338	0.42	0.00842702	B cell Covid vs Control
CHURC1	3.25443e-07	0.39113	0.612	0.518	0.00847454	B cell Covid vs Control
CCDC69	3.25825e-07	0.190784	0.376	0.34	0.00848447	B cell Covid vs Control
CAPG	3.31546e-07	-0.215096	0.364	0.491	0.00863345	B cell Covid vs Control
SEL1L3	3.84029e-07	0.334877	0.624	0.555	0.0100001	B cell Covid vs Control
AC243960.1	4.0353e-07	0.196109	0.313	0.279	0.0105079	B cell Covid vs Control
KRCC1	4.31847e-07	0.270123	0.33	0.249	0.0112453	B cell Covid vs Control
CHPT1	4.34832e-07	0.289695	0.494	0.381	0.011323	B cell Covid vs Control
DDX18	4.37031e-07	0.275284	0.667	0.58	0.0113803	B cell Covid vs Control
HSPA8	4.51466e-07	-0.341398	0.701	0.808	0.0117562	B cell Covid vs Control
IFI35	4.53527e-07	0.337605	0.322	0.164	0.0118098	B cell Covid vs Control
PCM1	4.59559e-07	0.312284	0.53	0.438	0.0119669	B cell Covid vs Control
EPSTI1	4.67293e-07	0.987323	0.532	0.178	0.0121683	B cell Covid vs Control
IFI6	4.75389e-07	0.990658	0.428	0.123	0.0123791	B cell Covid vs Control
IFNAR1	4.95879e-07	0.203273	0.414	0.37	0.0129127	B cell Covid vs Control
BEX4	5.25056e-07	0.204934	0.311	0.249	0.0136725	B cell Covid vs Control
PHF11	5.30237e-07	0.444741	0.49	0.374	0.0138074	B cell Covid vs Control
GAPDH	5.67663e-07	-0.21807	0.784	0.808	0.014782	B cell Covid vs Control
CLK1	6.67409e-07	0.226625	0.536	0.443	0.0173793	B cell Covid vs Control
MTRNR2L12	6.8148e-07	0.301159	0.191	0.094	0.0177457	B cell Covid vs Control
PFN1	7.82161e-07	-0.506379	0.921	0.991	0.0203675	B cell Covid vs Control
NDUFV2	7.97286e-07	0.219339	0.54	0.489	0.0207613	B cell Covid vs Control
HSH2D	8.10658e-07	0.373407	0.418	0.297	0.0211095	B cell Covid vs Control
PNOC	8.40424e-07	-0.361152	0.299	0.473	0.0218846	B cell Covid vs Control
SAT1	8.84149e-07	0.59389	0.787	0.68	0.0230232	B cell Covid vs Control
TP53INP1	9.30732e-07	0.899463	0.505	0.283	0.0242363	B cell Covid vs Control
RNF149	9.31993e-07	0.197373	0.211	0.137	0.0242691	B cell Covid vs Control
IFITM1	9.52888e-07	2.08112	0.711	0.096	0.0248132	B cell Covid vs Control
CCR7	9.76193e-07	0.509752	0.537	0.377	0.0254201	B cell Covid vs Control
FLOT2	1.0792e-06	0.22135	0.427	0.381	0.0281023	B cell Covid vs Control
OAZ1	1.11413e-06	0.204729	0.979	0.993	0.0290119	B cell Covid vs Control
DCK	1.12914e-06	0.250737	0.596	0.509	0.0294028	B cell Covid vs Control
MRPS18B	1.14233e-06	0.323529	0.406	0.269	0.0297462	B cell Covid vs Control
JUNB	1.2382e-06	0.787775	0.885	0.872	0.0322428	B cell Covid vs Control
ATP2B1	1.33062e-06	-0.22522	0.493	0.628	0.0346493	B cell Covid vs Control
SQSTM1	1.33207e-06	0.192509	0.502	0.432	0.034687	B cell Covid vs Control
TRAK2	1.36455e-06	0.274837	0.245	0.151	0.0355329	B cell Covid vs Control
S1PR4	1.3744e-06	-0.274455	0.463	0.598	0.0357894	B cell Covid vs Control
NUFIP2	1.38075e-06	0.184976	0.346	0.299	0.0359548	B cell Covid vs Control
S100A8	1.55179e-06	1.19567	0.565	0.119	0.0404085	B cell Covid vs Control
ISG15	1.55663e-06	1.44936	0.556	0.253	0.0405346	B cell Covid vs Control
CCDC6	1.72655e-06	0.466882	0.338	0.171	0.0449593	B cell Covid vs Control
CYBA	1.85704e-06	0.208101	0.982	0.993	0.0483574	B cell Covid vs Control
RPS4Y1	6.67294e-165	2.878	0.925	0	1.73763e-160	B cell Covid__Male vs Covid__Female
EIF1AY	2.71166e-87	1.62186	0.629	0	7.06116e-83	B cell Covid__Male vs Covid__Female
XIST	2.82793e-82	-1.56364	0	0.575	7.36394e-78	B cell Covid__Male vs Covid__Female
DDX3Y	1.3676e-42	0.790873	0.381	0	3.56122e-38	B cell Covid__Male vs Covid__Female
RPS26	2.10056e-34	-0.226648	0.975	0.989	5.46986e-30	B cell Covid__Male vs Covid__Female
UTY	6.51735e-29	0.496346	0.27	0	1.69712e-24	B cell Covid__Male vs Covid__Female
HLA-DRB5	7.53337e-29	-1.07545	0.332	0.782	1.96169e-24	B cell Covid__Male vs Covid__Female
RPS4X	1.89271e-26	-0.396533	0.997	1	4.92862e-22	B cell Covid__Male vs Covid__Female
TTTY15	6.20163e-21	0.395233	0.201	0	1.61491e-16	B cell Covid__Male vs Covid__Female
ZFY	8.61385e-18	0.343659	0.177	0	2.24305e-13	B cell Covid__Male vs Covid__Female
KDM5D	3.68259e-17	0.337565	0.172	0	9.58946e-13	B cell Covid__Male vs Covid__Female
RCSD1	5.53768e-16	-0.533967	0.826	0.929	1.44201e-11	B cell Covid__Male vs Covid__Female
SLFN5	7.80939e-15	0.520582	0.242	0.071	2.03356e-10	B cell Covid__Male vs Covid__Female
USP9Y	2.81023e-13	0.234452	0.123	0	7.31785e-09	B cell Covid__Male vs Covid__Female
HBA2	5.70125e-12	0.425366	0.285	0.094	1.48461e-07	B cell Covid__Male vs Covid__Female
LINC00926	1.20071e-11	-0.447613	0.839	0.914	3.12664e-07	B cell Covid__Male vs Covid__Female
MT-CO1	1.27325e-11	0.30911	0.998	1	3.31553e-07	B cell Covid__Male vs Covid__Female
HLA-DQA2	2.22509e-11	1.05561	0.221	0.034	5.79414e-07	B cell Covid__Male vs Covid__Female
MX1	3.09263e-11	0.479843	0.746	0.617	8.05321e-07	B cell Covid__Male vs Covid__Female
LY6E	3.70217e-10	0.39576	0.834	0.782	9.64046e-06	B cell Covid__Male vs Covid__Female
ISG15	9.48982e-10	0.53996	0.599	0.459	2.47115e-05	B cell Covid__Male vs Covid__Female
IL4R	3.21527e-09	-0.47557	0.488	0.699	8.37256e-05	B cell Covid__Male vs Covid__Female
S100A8	3.2904e-09	-0.320104	0.516	0.677	8.56821e-05	B cell Covid__Male vs Covid__Female
IFI6	3.34998e-09	0.422306	0.483	0.305	8.72335e-05	B cell Covid__Male vs Covid__Female
HLA-DPB1	1.09486e-08	-0.211799	0.98	0.996	0.000285103	B cell Covid__Male vs Covid__Female
IER5	1.2002e-08	0.439386	0.531	0.297	0.000312532	B cell Covid__Male vs Covid__Female
MX2	1.86896e-08	0.393837	0.509	0.365	0.000486678	B cell Covid__Male vs Covid__Female
LCN8	2.71433e-08	-0.416659	0.05	0.211	0.000706813	B cell Covid__Male vs Covid__Female
HBA1	4.78047e-08	0.265273	0.192	0.053	0.00124483	B cell Covid__Male vs Covid__Female
ZBTB16	5.77261e-08	-0.443229	0.192	0.402	0.00150319	B cell Covid__Male vs Covid__Female
CD99	5.87269e-08	0.324011	0.488	0.323	0.00152925	B cell Covid__Male vs Covid__Female
STAT1	7.0136e-08	0.430259	0.514	0.38	0.00182634	B cell Covid__Male vs Covid__Female
JUND	8.81195e-08	0.490051	0.942	0.977	0.00229463	B cell Covid__Male vs Covid__Female
HLA-B	9.45842e-08	0.249975	0.995	1	0.00246297	B cell Covid__Male vs Covid__Female
JPX	1.42307e-07	-0.429018	0.242	0.436	0.00370567	B cell Covid__Male vs Covid__Female
H3F3B	1.87036e-07	0.444309	0.975	0.985	0.00487042	B cell Covid__Male vs Covid__Female
IFI44L	1.94842e-07	0.427509	0.756	0.669	0.00507368	B cell Covid__Male vs Covid__Female
TCL1A	2.45598e-07	-0.39441	0.652	0.801	0.00639538	B cell Covid__Male vs Covid__Female
IFIT3	2.87465e-07	0.331368	0.456	0.338	0.00748559	B cell Covid__Male vs Covid__Female
FAM53B	3.45657e-07	-0.337644	0.322	0.398	0.00900091	B cell Covid__Male vs Covid__Female
RPL17	4.74959e-07	-0.303543	0.985	0.996	0.0123679	B cell Covid__Male vs Covid__Female
BIRC3	5.04834e-07	-0.264951	0.808	0.887	0.0131459	B cell Covid__Male vs Covid__Female
SMDT1	5.18239e-07	-0.186834	0.73	0.774	0.0134949	B cell Covid__Male vs Covid__Female
OPTN	1.09531e-06	0.306744	0.192	0.053	0.0285219	B cell Covid__Male vs Covid__Female
ST14	1.38372e-06	0.188646	0.129	0.023	0.0360321	B cell Covid__Male vs Covid__Female
BST2	1.50163e-06	0.251797	0.721	0.602	0.0391026	B cell Covid__Male vs Covid__Female
MT-CO3	1.78611e-06	0.195775	1	1	0.0465104	B cell Covid__Male vs Covid__Female
MT-CO1	2.8239e-26	0.415501	1	0.998	7.35343e-22	B cell Covid__old vs Covid__young
RPS26	3.68101e-25	-0.525768	0.987	0.971	9.58535e-21	B cell Covid__old vs Covid__young
BTG1	6.68968e-23	-0.596527	1	0.988	1.74199e-18	B cell Covid__old vs Covid__young
MT-ATP6	6.89542e-21	0.380813	1	0.995	1.79557e-16	B cell Covid__old vs Covid__young
TXNIP	7.8794e-19	-0.546411	1	0.986	2.0518e-14	B cell Covid__old vs Covid__young
HLA-DQA2	1.24372e-17	-0.957275	0.071	0.264	3.23864e-13	B cell Covid__old vs Covid__young
MT-ND4	1.97097e-17	0.343104	1	0.995	5.13241e-13	B cell Covid__old vs Covid__young
MT-ND3	5.76256e-16	0.293112	1	0.998	1.50057e-11	B cell Covid__old vs Covid__young
LAPTM5	1.05416e-13	-0.311394	0.998	0.942	2.74504e-09	B cell Covid__old vs Covid__young
HLA-DRB5	1.2446e-13	0.578297	0.541	0.392	3.24095e-09	B cell Covid__old vs Covid__young
MT-ND2	1.56813e-13	0.407441	1	0.981	4.0834e-09	B cell Covid__old vs Covid__young
S100A8	1.5927e-13	-0.734291	0.499	0.637	4.14739e-09	B cell Covid__old vs Covid__young
RCSD1	1.77845e-13	-0.394659	0.874	0.839	4.63108e-09	B cell Covid__old vs Covid__young
MT-CO3	5.40317e-13	0.258853	1	1	1.40699e-08	B cell Covid__old vs Covid__young
ZFP36L2	3.40223e-12	-0.514112	0.938	0.925	8.8594e-08	B cell Covid__old vs Covid__young
NFKBIA	6.66112e-12	-0.568626	0.766	0.817	1.73456e-07	B cell Covid__old vs Covid__young
MT-CO2	1.02507e-11	0.254602	1	0.995	2.66928e-07	B cell Covid__old vs Covid__young
JUND	4.02968e-11	-0.532122	0.976	0.928	1.04933e-06	B cell Covid__old vs Covid__young
RPL27A	5.11146e-11	0.355146	0.998	0.962	1.33102e-06	B cell Covid__old vs Covid__young
ITGB1	2.31791e-10	-0.457622	0.294	0.231	6.03583e-06	B cell Covid__old vs Covid__young
UBE2J1	2.51432e-10	0.36729	0.574	0.351	6.54728e-06	B cell Covid__old vs Covid__young
TSC22D3	6.16798e-10	-0.519095	0.918	0.93	1.60614e-05	B cell Covid__old vs Covid__young
PIK3IP1	2.02112e-09	-0.430298	0.517	0.63	5.26299e-05	B cell Covid__old vs Covid__young
IKZF3	2.67932e-09	0.268842	0.843	0.627	6.97696e-05	B cell Covid__old vs Covid__young
ARHGAP24	3.01408e-09	-0.432447	0.547	0.615	7.84866e-05	B cell Covid__old vs Covid__young
S100A9	3.30441e-09	-0.601168	0.722	0.781	8.60468e-05	B cell Covid__old vs Covid__young
LINC00996	8.48496e-09	0.312102	0.15	0.022	0.000220948	B cell Covid__old vs Covid__young
KLF2	1.46246e-08	-0.315388	0.987	0.957	0.000380826	B cell Covid__old vs Covid__young
IGHG3	1.53522e-08	1.13108	0.302	0.159	0.00039977	B cell Covid__old vs Covid__young
YBX3	1.90055e-08	-0.581151	0.667	0.793	0.000494903	B cell Covid__old vs Covid__young
MT-CYB	4.50014e-08	0.231655	1	0.99	0.00117184	B cell Covid__old vs Covid__young
PELI1	6.08621e-08	-0.385029	0.126	0.24	0.00158485	B cell Covid__old vs Covid__young
USP12	7.27189e-08	-0.389311	0.276	0.399	0.0018936	B cell Covid__old vs Covid__young
PMAIP1	7.99971e-08	-0.457493	0.316	0.44	0.00208312	B cell Covid__old vs Covid__young
SNHG8	1.83687e-07	-0.23072	0.848	0.781	0.0047832	B cell Covid__old vs Covid__young
HNRNPH1	3.50395e-07	-0.325909	0.901	0.873	0.00912429	B cell Covid__old vs Covid__young
GMFG	4.06244e-07	-0.281063	0.834	0.805	0.0105786	B cell Covid__old vs Covid__young
LINC01781	5.89888e-07	0.829901	0.371	0.18	0.0153607	B cell Covid__old vs Covid__young
MT-ND4L	7.45973e-07	0.305049	0.94	0.781	0.0194251	B cell Covid__old vs Covid__young
RPS9	9.15816e-07	0.185097	1	0.978	0.0238479	B cell Covid__old vs Covid__young
MT-ND1	9.66973e-07	0.188776	1	0.993	0.02518	B cell Covid__old vs Covid__young
ERAP2	1.12606e-06	-0.282572	0.26	0.363	0.0293225	B cell Covid__old vs Covid__young
FKBP5	1.17545e-06	-0.365954	0.34	0.474	0.0306088	B cell Covid__old vs Covid__young
SMAP2	1.43111e-06	-0.278146	0.945	0.918	0.0372662	B cell Covid__old vs Covid__young
AC103591.3	1.80535e-06	-0.353266	0.19	0.166	0.0470113	B cell Covid__old vs Covid__young
IFITM3	0	2.80285	0.975	0.563	0	Myeloid Covid vs Control
FKBP5	2.82057e-301	1.85405	0.79	0.403	7.34478e-297	Myeloid Covid vs Control
TYMP	1.58263e-277	1.34651	0.962	0.973	4.12116e-273	Myeloid Covid vs Control
GRN	1.02871e-257	1.05307	0.941	0.943	2.67876e-253	Myeloid Covid vs Control
IFI6	1.14093e-255	3.16834	0.924	0.253	2.97098e-251	Myeloid Covid vs Control
TPT1	7.74913e-236	-1.24071	0.97	0.998	2.01787e-231	Myeloid Covid vs Control
IFITM2	3.5776e-217	1.39419	0.956	0.895	9.31607e-213	Myeloid Covid vs Control
HLA-B	1.11559e-198	0.960455	0.997	0.998	2.90501e-194	Myeloid Covid vs Control
MT-CO1	1.77133e-189	-1.23545	0.993	1	4.61255e-185	Myeloid Covid vs Control
S100A9	2.45592e-189	1.77538	0.999	0.978	6.39522e-185	Myeloid Covid vs Control
EEF1A1	6.48551e-188	-1.17799	0.981	0.997	1.68883e-183	Myeloid Covid vs Control
MT-CO3	1.10167e-187	-1.25619	0.986	0.999	2.86876e-183	Myeloid Covid vs Control
IL1R2	8.66768e-186	1.68284	0.365	0.028	2.25706e-181	Myeloid Covid vs Control
RPS3A	5.95331e-185	-1.37868	0.92	0.997	1.55024e-180	Myeloid Covid vs Control
IFI44L	1.7542e-181	3.00207	0.88	0.062	4.56794e-177	Myeloid Covid vs Control
SRGN	2.85192e-180	0.984349	0.971	0.994	7.42639e-176	Myeloid Covid vs Control
CD163	2.05609e-176	1.61813	0.761	0.421	5.35406e-172	Myeloid Covid vs Control
CTSB	7.9064e-176	0.740951	0.874	0.895	2.05883e-171	Myeloid Covid vs Control
IFI27	1.78449e-174	4.36884	0.689	0.007	4.6468e-170	Myeloid Covid vs Control
LY6E	1.52364e-159	1.87549	0.9	0.527	3.96755e-155	Myeloid Covid vs Control
PLBD1	1.22249e-156	1.85439	0.876	0.627	3.18335e-152	Myeloid Covid vs Control
RNF213	3.59651e-156	1.25362	0.902	0.801	9.36531e-152	Myeloid Covid vs Control
S100A8	1.20842e-155	2.13899	0.997	0.89	3.14673e-151	Myeloid Covid vs Control
DUSP1	1.67895e-155	1.17564	0.937	0.945	4.372e-151	Myeloid Covid vs Control
RPL10	3.83295e-155	-1.25951	0.954	0.999	9.98099e-151	Myeloid Covid vs Control
NAP1L1	5.89468e-142	-1.52199	0.659	0.933	1.53497e-137	Myeloid Covid vs Control
HLA-A	1.56916e-139	0.718053	0.986	0.993	4.08608e-135	Myeloid Covid vs Control
ZBTB16	1.06403e-133	0.660608	0.278	0.034	2.77073e-129	Myeloid Covid vs Control
STAT1	3.89116e-132	1.46485	0.811	0.473	1.01326e-127	Myeloid Covid vs Control
SIGLEC1	6.40159e-131	1.7588	0.725	0.029	1.66697e-126	Myeloid Covid vs Control
ADAMTS2	2.02683e-128	0.619877	0.279	0.003	5.27786e-124	Myeloid Covid vs Control
FYB1	3.27464e-127	0.751162	0.916	0.956	8.52716e-123	Myeloid Covid vs Control
MNDA	1.93436e-124	0.839242	0.974	0.949	5.03707e-120	Myeloid Covid vs Control
CTSD	9.86585e-123	0.928204	0.924	0.901	2.56907e-118	Myeloid Covid vs Control
THBS1	7.05365e-122	1.6351	0.358	0.095	1.83677e-117	Myeloid Covid vs Control
EPSTI1	9.68935e-120	1.76889	0.776	0.203	2.52311e-115	Myeloid Covid vs Control
EEF1B2	3.91142e-119	-1.24968	0.71	0.935	1.01853e-114	Myeloid Covid vs Control
XAF1	4.97925e-118	1.85865	0.871	0.461	1.2966e-113	Myeloid Covid vs Control
SMAP2	1.80804e-117	0.585558	0.844	0.879	4.70814e-113	Myeloid Covid vs Control
USP15	2.83731e-117	0.796799	0.819	0.75	7.38835e-113	Myeloid Covid vs Control
RPL21	1.04521e-115	-0.844839	0.956	0.997	2.72173e-111	Myeloid Covid vs Control
NFKBIA	2.5306e-114	1.41584	0.85	0.748	6.58968e-110	Myeloid Covid vs Control
FOS	1.29636e-113	1.61799	0.967	0.879	3.37573e-109	Myeloid Covid vs Control
EIF3L	2.01521e-113	-1.24874	0.602	0.914	5.24761e-109	Myeloid Covid vs Control
RPS14	1.03851e-112	-0.789807	0.958	0.995	2.70429e-108	Myeloid Covid vs Control
ACSL1	1.06454e-112	1.54638	0.777	0.359	2.77206e-108	Myeloid Covid vs Control
IFI16	1.66542e-112	1.06959	0.879	0.77	4.33676e-108	Myeloid Covid vs Control
PLAC8	3.20148e-112	1.93408	0.882	0.53	8.33665e-108	Myeloid Covid vs Control
LAP3	8.86717e-112	1.39125	0.793	0.494	2.30901e-107	Myeloid Covid vs Control
RPS4X	4.82408e-111	-1.38308	0.867	0.986	1.25619e-106	Myeloid Covid vs Control
MCL1	4.26256e-110	0.91867	0.895	0.887	1.10997e-105	Myeloid Covid vs Control
CLU	2.84385e-109	1.85001	0.654	0.026	7.40538e-105	Myeloid Covid vs Control
RPS23	1.36318e-108	-1.16125	0.922	0.994	3.54971e-104	Myeloid Covid vs Control
RIPOR2	9.0435e-107	0.705824	0.898	0.913	2.35493e-102	Myeloid Covid vs Control
RPL3	1.83554e-106	-1.2475	0.853	0.97	4.77976e-102	Myeloid Covid vs Control
RPS24	2.21118e-106	-0.777639	0.961	1	5.75791e-102	Myeloid Covid vs Control
IFITM1	1.01157e-104	1.92446	0.653	0.074	2.63414e-100	Myeloid Covid vs Control
IFNGR1	3.14949e-103	0.667292	0.743	0.67	8.20128e-99	Myeloid Covid vs Control
RPL5	6.14492e-103	-1.18108	0.848	0.976	1.60014e-98	Myeloid Covid vs Control
NEAT1	4.32144e-102	0.995662	0.991	0.986	1.1253e-97	Myeloid Covid vs Control
RPS6	1.08326e-101	-1.14148	0.914	0.991	2.8208e-97	Myeloid Covid vs Control
CEBPD	1.78656e-101	0.680145	0.916	0.934	4.65221e-97	Myeloid Covid vs Control
RPS2	3.24948e-101	-1.10741	0.93	0.996	8.46164e-97	Myeloid Covid vs Control
HMGB2	1.09407e-99	0.963075	0.823	0.746	2.84895e-95	Myeloid Covid vs Control
MT-ATP6	1.54557e-99	-1.00645	0.986	1	4.02468e-95	Myeloid Covid vs Control
RPL6	2.66661e-99	-0.979063	0.929	0.993	6.94384e-95	Myeloid Covid vs Control
MT-CYB	2.45776e-98	-1.25858	0.962	0.993	6.40001e-94	Myeloid Covid vs Control
SAP30	3.38144e-98	1.12323	0.572	0.318	8.80526e-94	Myeloid Covid vs Control
NAMPT	7.90014e-97	1.7155	0.906	0.724	2.0572e-92	Myeloid Covid vs Control
RPS8	3.07963e-96	-1.0434	0.948	0.995	8.01936e-92	Myeloid Covid vs Control
RPL4	3.83994e-96	-1.00417	0.823	0.976	9.9992e-92	Myeloid Covid vs Control
MT2A	7.89804e-95	1.37314	0.842	0.627	2.05665e-90	Myeloid Covid vs Control
RPLP1	7.84724e-94	-0.883265	0.981	0.999	2.04342e-89	Myeloid Covid vs Control
MFGE8	5.90828e-93	0.457519	0.191	0.001	1.53852e-88	Myeloid Covid vs Control
GLRX	8.93309e-93	0.491066	0.823	0.818	2.32618e-88	Myeloid Covid vs Control
TNFAIP3	4.86241e-92	1.66164	0.643	0.27	1.26617e-87	Myeloid Covid vs Control
B2M	5.33648e-91	0.654537	1	1	1.38962e-86	Myeloid Covid vs Control
FPR1	2.05847e-90	1.03775	0.86	0.699	5.36027e-86	Myeloid Covid vs Control
FLT3	3.33746e-90	0.581459	0.339	0.086	8.69074e-86	Myeloid Covid vs Control
RPL10A	4.9877e-90	-1.15461	0.813	0.971	1.2988e-85	Myeloid Covid vs Control
2022-03-01	1.54315e-89	0.824298	0.85	0.798	4.01836e-85	Myeloid Covid vs Control
SPN	7.61314e-89	-1.22586	0.396	0.785	1.98246e-84	Myeloid Covid vs Control
BLVRB	6.94425e-88	0.493845	0.797	0.755	1.80828e-83	Myeloid Covid vs Control
TRIM22	1.18535e-87	1.32204	0.803	0.547	3.08666e-83	Myeloid Covid vs Control
GLUL	1.7587e-87	1.11532	0.808	0.682	4.57965e-83	Myeloid Covid vs Control
MT-CO2	3.67159e-87	-0.894948	0.987	1	9.56081e-83	Myeloid Covid vs Control
COTL1	4.15322e-87	-0.641439	0.938	0.991	1.0815e-82	Myeloid Covid vs Control
RPL26	4.36196e-86	-0.886302	0.942	0.999	1.13585e-81	Myeloid Covid vs Control
CD53	8.61355e-86	0.475917	0.836	0.854	2.24297e-81	Myeloid Covid vs Control
SAMSN1	1.08293e-85	0.872229	0.617	0.388	2.81996e-81	Myeloid Covid vs Control
SPTLC2	1.14766e-85	0.787537	0.75	0.65	2.98849e-81	Myeloid Covid vs Control
IFI44	6.72348e-84	1.82085	0.779	0.134	1.7508e-79	Myeloid Covid vs Control
LGALS3BP	2.63777e-83	1.03216	0.438	0.03	6.86875e-79	Myeloid Covid vs Control
VAMP5	5.40423e-83	0.790686	0.724	0.572	1.40726e-78	Myeloid Covid vs Control
EIF1	3.30716e-82	-0.734946	0.917	0.993	8.61185e-78	Myeloid Covid vs Control
TPST1	6.48602e-82	0.303056	0.177	0.002	1.68896e-77	Myeloid Covid vs Control
IRS2	8.58655e-82	0.913713	0.658	0.425	2.23594e-77	Myeloid Covid vs Control
ADAR	4.63666e-81	0.860559	0.81	0.713	1.20739e-76	Myeloid Covid vs Control
HSPA8	5.19608e-81	-0.771419	0.6	0.864	1.35306e-76	Myeloid Covid vs Control
SLC9A3R1	1.34822e-80	-0.608265	0.303	0.629	3.51076e-76	Myeloid Covid vs Control
RPLP0	1.16102e-79	-1.20534	0.767	0.959	3.0233e-75	Myeloid Covid vs Control
LSP1	2.11582e-79	-0.884941	0.789	0.975	5.50959e-75	Myeloid Covid vs Control
ISG15	2.39654e-79	2.34013	0.841	0.411	6.24059e-75	Myeloid Covid vs Control
RPS27A	2.50396e-79	-0.965183	0.931	0.996	6.52031e-75	Myeloid Covid vs Control
RPL13	3.88568e-79	-0.914441	0.97	1	1.01183e-74	Myeloid Covid vs Control
FCGR1A	1.40017e-78	1.26183	0.669	0.205	3.64604e-74	Myeloid Covid vs Control
RPL15	1.05712e-77	-0.940083	0.902	0.986	2.75273e-73	Myeloid Covid vs Control
AREG	1.30303e-77	1.0432	0.241	0.035	3.39309e-73	Myeloid Covid vs Control
RPS5	2.52936e-77	-1.07966	0.788	0.957	6.58644e-73	Myeloid Covid vs Control
METTL7A	2.63873e-77	0.338322	0.663	0.689	6.87126e-73	Myeloid Covid vs Control
IRAK3	5.89984e-76	0.610479	0.778	0.704	1.53632e-71	Myeloid Covid vs Control
TLR2	6.94751e-75	0.755222	0.732	0.561	1.80913e-70	Myeloid Covid vs Control
SDCBP	7.56648e-75	0.382389	0.87	0.912	1.97031e-70	Myeloid Covid vs Control
RNF149	5.06907e-74	0.605253	0.829	0.742	1.31998e-69	Myeloid Covid vs Control
ATP6V0E1	1.06454e-73	0.378173	0.841	0.901	2.77206e-69	Myeloid Covid vs Control
JDP2	1.48759e-73	0.680603	0.636	0.471	3.87368e-69	Myeloid Covid vs Control
OAS2	1.7578e-72	1.56028	0.756	0.3	4.57732e-68	Myeloid Covid vs Control
RNASE2	3.89946e-72	1.92725	0.765	0.296	1.01542e-67	Myeloid Covid vs Control
RPL7	1.09232e-71	-0.912622	0.902	0.995	2.84439e-67	Myeloid Covid vs Control
IFIT1	2.83178e-71	1.68788	0.636	0.049	7.37397e-67	Myeloid Covid vs Control
C1orf162	4.88837e-71	0.257273	0.843	0.904	1.27293e-66	Myeloid Covid vs Control
MX1	5.29259e-71	2.04706	0.83	0.273	1.37819e-66	Myeloid Covid vs Control
NACA	7.13371e-71	-0.777519	0.926	0.991	1.85762e-66	Myeloid Covid vs Control
CRIP1	8.09807e-71	-0.788363	0.449	0.696	2.10874e-66	Myeloid Covid vs Control
SERPING1	1.29732e-70	0.941038	0.443	0.027	3.37821e-66	Myeloid Covid vs Control
RPS16	7.32981e-70	-0.817719	0.916	0.989	1.90868e-65	Myeloid Covid vs Control
CLEC4E	7.91264e-70	0.768718	0.583	0.307	2.06045e-65	Myeloid Covid vs Control
PTEN	2.06423e-69	0.404967	0.769	0.774	5.37524e-65	Myeloid Covid vs Control
PARP9	6.3703e-69	1.31454	0.737	0.304	1.65882e-64	Myeloid Covid vs Control
IFNGR2	1.04886e-68	0.5532	0.827	0.796	2.73122e-64	Myeloid Covid vs Control
PSME2	2.45286e-68	0.578988	0.775	0.751	6.38725e-64	Myeloid Covid vs Control
STAT2	2.84858e-68	0.980263	0.776	0.576	7.41769e-64	Myeloid Covid vs Control
RPL8	3.1915e-68	-0.88988	0.927	0.994	8.31065e-64	Myeloid Covid vs Control
KCTD12	4.98686e-68	0.420426	0.858	0.839	1.29858e-63	Myeloid Covid vs Control
LST1	6.86568e-68	-0.982657	0.905	0.989	1.78782e-63	Myeloid Covid vs Control
RSAD2	1.66099e-67	1.72703	0.599	0.041	4.32523e-63	Myeloid Covid vs Control
CD63	3.11764e-67	0.735071	0.777	0.659	8.11833e-63	Myeloid Covid vs Control
TMEM123	4.58384e-67	1.05812	0.862	0.75	1.19363e-62	Myeloid Covid vs Control
TGFBI	5.69104e-67	-0.366937	0.592	0.827	1.48195e-62	Myeloid Covid vs Control
RPS7	2.11309e-66	-0.767075	0.924	0.991	5.50249e-62	Myeloid Covid vs Control
VCAN	2.39372e-66	0.945203	0.963	0.778	6.23323e-62	Myeloid Covid vs Control
EEF2	3.99149e-66	-0.918298	0.801	0.96	1.03938e-61	Myeloid Covid vs Control
RHOC	9.04854e-66	-1.0892	0.183	0.408	2.35624e-61	Myeloid Covid vs Control
TCN2	1.34745e-65	0.911907	0.512	0.095	3.50875e-61	Myeloid Covid vs Control
H2AFY	6.36649e-65	0.373546	0.867	0.913	1.65783e-60	Myeloid Covid vs Control
SRGAP1	8.08011e-65	0.317886	0.168	0.026	2.10406e-60	Myeloid Covid vs Control
HSP90AB1	9.54945e-65	-0.692694	0.668	0.896	2.48668e-60	Myeloid Covid vs Control
CD300LF	3.81199e-64	-0.496235	0.385	0.676	9.92642e-60	Myeloid Covid vs Control
MX2	7.90898e-64	1.75778	0.84	0.483	2.0595e-59	Myeloid Covid vs Control
PHC2	1.00131e-63	0.572613	0.607	0.454	2.60741e-59	Myeloid Covid vs Control
CXCR4	1.73018e-63	0.757199	0.573	0.456	4.50539e-59	Myeloid Covid vs Control
CTSA	1.7347e-63	0.765413	0.748	0.606	4.51717e-59	Myeloid Covid vs Control
GNS	2.13138e-63	0.42577	0.748	0.726	5.55011e-59	Myeloid Covid vs Control
KLF6	2.30114e-63	0.798877	0.908	0.916	5.99217e-59	Myeloid Covid vs Control
RPL7A	6.34188e-63	-0.842533	0.918	0.992	1.65143e-58	Myeloid Covid vs Control
CD164	1.15006e-62	0.570113	0.791	0.773	2.99476e-58	Myeloid Covid vs Control
RPLP2	1.22676e-62	-0.648659	0.95	0.995	3.19449e-58	Myeloid Covid vs Control
IFIT3	1.93235e-62	1.78479	0.704	0.167	5.03183e-58	Myeloid Covid vs Control
SLC25A6	5.62195e-62	-0.92505	0.768	0.954	1.46396e-57	Myeloid Covid vs Control
IL17RA	9.47805e-62	0.622722	0.853	0.82	2.46808e-57	Myeloid Covid vs Control
GNG2	5.39953e-61	-0.674581	0.272	0.61	1.40604e-56	Myeloid Covid vs Control
WAS	1.03377e-60	0.296948	0.799	0.837	2.69194e-56	Myeloid Covid vs Control
EIF4B	1.62391e-60	-0.908111	0.622	0.908	4.22866e-56	Myeloid Covid vs Control
SOD2	1.62447e-60	0.816077	0.797	0.746	4.23011e-56	Myeloid Covid vs Control
PSMB9	3.98155e-60	0.510887	0.768	0.744	1.0368e-55	Myeloid Covid vs Control
VAPA	4.4008e-60	0.279464	0.744	0.796	1.14597e-55	Myeloid Covid vs Control
NOP10	1.14514e-59	0.332533	0.762	0.796	2.98194e-55	Myeloid Covid vs Control
AGFG1	1.20996e-59	0.914669	0.724	0.528	3.15073e-55	Myeloid Covid vs Control
RPL23A	1.33356e-59	-0.79456	0.905	0.987	3.4726e-55	Myeloid Covid vs Control
PLSCR1	2.90515e-59	1.41135	0.798	0.436	7.56501e-55	Myeloid Covid vs Control
ACTG1	2.93206e-59	-0.552605	0.925	0.98	7.63509e-55	Myeloid Covid vs Control
UBE2D3	3.32193e-59	0.431328	0.863	0.905	8.65031e-55	Myeloid Covid vs Control
SMCHD1	5.99102e-59	1.00433	0.823	0.669	1.56006e-54	Myeloid Covid vs Control
SAMD9L	1.45287e-58	1.40539	0.722	0.277	3.78327e-54	Myeloid Covid vs Control
CDKN1C	1.52523e-58	-1.81985	0.071	0.321	3.9717e-54	Myeloid Covid vs Control
ZFAND5	2.08968e-58	0.415102	0.819	0.864	5.44152e-54	Myeloid Covid vs Control
IRF7	2.25884e-58	1.21814	0.698	0.348	5.88201e-54	Myeloid Covid vs Control
RPL18A	8.01666e-58	-0.777151	0.941	0.992	2.08754e-53	Myeloid Covid vs Control
TMSB4X	1.96812e-57	-0.4427	0.998	1	5.12499e-53	Myeloid Covid vs Control
TNFSF13B	4.02757e-57	0.801793	0.856	0.806	1.04878e-52	Myeloid Covid vs Control
RPS27	4.54261e-57	-0.618699	0.968	0.997	1.18289e-52	Myeloid Covid vs Control
ARL4A	5.56575e-57	0.769242	0.507	0.283	1.44932e-52	Myeloid Covid vs Control
AC004687.1	6.30475e-57	-0.571955	0.357	0.651	1.64176e-52	Myeloid Covid vs Control
UBE2L6	1.6363e-56	0.650288	0.66	0.544	4.26091e-52	Myeloid Covid vs Control
RPL32	2.09887e-56	-0.682223	0.962	0.997	5.46546e-52	Myeloid Covid vs Control
RPS19	2.19128e-56	-0.790428	0.948	0.993	5.7061e-52	Myeloid Covid vs Control
OASL	2.59943e-56	0.970111	0.52	0.045	6.76892e-52	Myeloid Covid vs Control
KRT10	3.9214e-56	-0.514818	0.313	0.606	1.02113e-51	Myeloid Covid vs Control
ZEB2	4.76991e-56	0.559771	0.899	0.93	1.24208e-51	Myeloid Covid vs Control
ADA2	4.92548e-56	0.573727	0.794	0.777	1.2826e-51	Myeloid Covid vs Control
APOL6	5.05743e-56	0.860971	0.694	0.493	1.31696e-51	Myeloid Covid vs Control
EIF3F	8.7214e-56	-0.721419	0.622	0.866	2.27105e-51	Myeloid Covid vs Control
TIMP2	1.27627e-55	0.357347	0.785	0.808	3.32341e-51	Myeloid Covid vs Control
RPL9	1.56355e-55	-0.793979	0.935	0.991	4.07148e-51	Myeloid Covid vs Control
AC020656.1	2.04184e-55	1.56876	0.603	0.229	5.31696e-51	Myeloid Covid vs Control
RBM3	3.65717e-55	-0.461059	0.715	0.898	9.52328e-51	Myeloid Covid vs Control
CELF2	3.75728e-55	0.305227	0.809	0.849	9.78396e-51	Myeloid Covid vs Control
GBP1	3.85889e-55	1.13475	0.604	0.277	1.00486e-50	Myeloid Covid vs Control
CKB	7.69156e-55	-0.72983	0.023	0.211	2.00288e-50	Myeloid Covid vs Control
POMP	8.01088e-55	0.529776	0.774	0.73	2.08603e-50	Myeloid Covid vs Control
CIRBP	1.25985e-54	-0.579716	0.572	0.792	3.28066e-50	Myeloid Covid vs Control
RPL30	1.29369e-54	-0.668019	0.958	0.997	3.36878e-50	Myeloid Covid vs Control
LGALS9	1.65565e-54	0.715906	0.815	0.771	4.3113e-50	Myeloid Covid vs Control
LRRK2	2.59436e-54	0.827125	0.803	0.643	6.7557e-50	Myeloid Covid vs Control
RPL41	2.90531e-54	-0.592985	0.989	0.998	7.56544e-50	Myeloid Covid vs Control
TNFSF10	4.36596e-54	0.996404	0.839	0.747	1.1369e-49	Myeloid Covid vs Control
CFLAR	4.58559e-54	0.5276	0.825	0.801	1.19409e-49	Myeloid Covid vs Control
APLP2	4.86488e-54	0.461047	0.915	0.949	1.26681e-49	Myeloid Covid vs Control
ZFP36	6.2349e-54	0.76885	0.869	0.907	1.62357e-49	Myeloid Covid vs Control
GCA	1.732e-53	0.904491	0.841	0.736	4.51012e-49	Myeloid Covid vs Control
SERPINB1	1.87727e-53	0.743605	0.861	0.864	4.88841e-49	Myeloid Covid vs Control
MAFB	2.92362e-53	1.00858	0.792	0.628	7.61312e-49	Myeloid Covid vs Control
AKAP13	3.92423e-53	0.454799	0.842	0.85	1.02187e-48	Myeloid Covid vs Control
ARF1	6.97327e-53	0.349468	0.783	0.827	1.81584e-48	Myeloid Covid vs Control
SNHG8	8.67395e-53	-0.85594	0.442	0.743	2.2587e-48	Myeloid Covid vs Control
RPL22	1.47976e-52	-0.728788	0.912	0.994	3.85329e-48	Myeloid Covid vs Control
ITGB2	2.9903e-52	0.54039	0.931	0.96	7.78673e-48	Myeloid Covid vs Control
BAZ1A	3.10248e-52	0.611397	0.715	0.601	8.07886e-48	Myeloid Covid vs Control
TAPBP	9.46506e-52	0.208327	0.769	0.831	2.4647e-47	Myeloid Covid vs Control
RPSA	1.35685e-51	-0.850475	0.817	0.953	3.53325e-47	Myeloid Covid vs Control
DBI	1.6617e-51	0.197445	0.758	0.825	4.32708e-47	Myeloid Covid vs Control
RPL27	3.16249e-51	-0.598284	0.905	0.987	8.23513e-47	Myeloid Covid vs Control
YBX1	4.54634e-51	-0.624255	0.833	0.946	1.18387e-46	Myeloid Covid vs Control
GLIPR2	6.19554e-51	0.469607	0.772	0.733	1.61332e-46	Myeloid Covid vs Control
DPYD	1.17039e-50	0.492734	0.755	0.668	3.0477e-46	Myeloid Covid vs Control
TAP1	2.94086e-50	0.738684	0.626	0.379	7.658e-46	Myeloid Covid vs Control
ASPH	3.75834e-50	0.560715	0.367	0.128	9.78671e-46	Myeloid Covid vs Control
PKM	6.99116e-50	0.288472	0.821	0.878	1.8205e-45	Myeloid Covid vs Control
SNX10	7.94944e-50	0.30988	0.775	0.798	2.07003e-45	Myeloid Covid vs Control
SEC11A	1.14587e-49	-0.544619	0.645	0.854	2.98386e-45	Myeloid Covid vs Control
BLOC1S1	2.1046e-49	0.341857	0.807	0.845	5.48037e-45	Myeloid Covid vs Control
FERMT3	2.52902e-49	0.441727	0.771	0.766	6.58557e-45	Myeloid Covid vs Control
TMEM167A	2.73636e-49	0.420369	0.708	0.671	7.12548e-45	Myeloid Covid vs Control
TALDO1	2.7501e-49	0.289905	0.863	0.931	7.16126e-45	Myeloid Covid vs Control
PLEK	2.78784e-49	0.600977	0.819	0.797	7.25954e-45	Myeloid Covid vs Control
SMIM25	3.32426e-49	-1.09269	0.492	0.678	8.65638e-45	Myeloid Covid vs Control
SLC11A1	3.74582e-49	0.570771	0.84	0.81	9.75412e-45	Myeloid Covid vs Control
CX3CR1	5.75475e-49	-0.324796	0.407	0.627	1.49854e-44	Myeloid Covid vs Control
C3AR1	6.19889e-49	0.937115	0.642	0.311	1.61419e-44	Myeloid Covid vs Control
PPT1	6.60253e-49	0.361215	0.777	0.795	1.7193e-44	Myeloid Covid vs Control
RPS15A	6.63087e-49	-0.784373	0.941	0.995	1.72668e-44	Myeloid Covid vs Control
CAPZA1	9.28573e-49	0.197384	0.8	0.879	2.418e-44	Myeloid Covid vs Control
GRINA	1.40168e-48	0.376725	0.745	0.729	3.64999e-44	Myeloid Covid vs Control
EREG	1.53098e-48	1.08303	0.248	0.048	3.98666e-44	Myeloid Covid vs Control
GRB2	1.66676e-48	0.282889	0.833	0.899	4.34024e-44	Myeloid Covid vs Control
ROCK1	2.35908e-48	0.486333	0.776	0.767	6.14306e-44	Myeloid Covid vs Control
C4orf3	3.40446e-48	0.212658	0.755	0.824	8.86523e-44	Myeloid Covid vs Control
CCNL1	1.85e-47	0.781729	0.811	0.752	4.81739e-43	Myeloid Covid vs Control
CHST2	2.02239e-47	-0.495542	0.094	0.295	5.2663e-43	Myeloid Covid vs Control
EIF2AK2	2.75585e-47	1.21758	0.738	0.369	7.17622e-43	Myeloid Covid vs Control
NCF1	3.45428e-47	0.763023	0.879	0.735	8.99496e-43	Myeloid Covid vs Control
GIMAP4	3.52348e-47	0.485918	0.774	0.765	9.17513e-43	Myeloid Covid vs Control
ALOX15B	5.25137e-47	0.264475	0.162	0.025	1.36746e-42	Myeloid Covid vs Control
APOBEC3A	6.213e-47	1.63938	0.828	0.462	1.61787e-42	Myeloid Covid vs Control
CES1	7.05952e-47	1.33808	0.571	0.226	1.8383e-42	Myeloid Covid vs Control
RBM47	8.01263e-47	0.612084	0.697	0.538	2.08649e-42	Myeloid Covid vs Control
SLC25A37	1.81917e-46	0.829295	0.707	0.522	4.73711e-42	Myeloid Covid vs Control
PREX1	3.219e-46	0.29611	0.655	0.616	8.38227e-42	Myeloid Covid vs Control
S100A12	5.95832e-46	1.87047	0.871	0.629	1.55155e-41	Myeloid Covid vs Control
SHISA5	1.03839e-45	0.666335	0.706	0.565	2.70395e-41	Myeloid Covid vs Control
CREG1	1.27918e-45	0.644996	0.684	0.575	3.33099e-41	Myeloid Covid vs Control
IQGAP1	3.28687e-45	0.361435	0.894	0.956	8.55902e-41	Myeloid Covid vs Control
2022-09-09	3.62035e-45	-0.483572	0.625	0.829	9.42738e-41	Myeloid Covid vs Control
PSME1	4.39914e-45	0.26509	0.838	0.893	1.14554e-40	Myeloid Covid vs Control
BID	5.7194e-45	-0.462452	0.543	0.695	1.48933e-40	Myeloid Covid vs Control
ATP6V0D1	7.72281e-45	0.248016	0.793	0.845	2.01102e-40	Myeloid Covid vs Control
SSH2	7.9178e-45	0.319291	0.672	0.657	2.06179e-40	Myeloid Covid vs Control
BATF3	9.14697e-45	-0.387785	0.079	0.277	2.38187e-40	Myeloid Covid vs Control
BRK1	9.51054e-45	-0.485944	0.663	0.872	2.47655e-40	Myeloid Covid vs Control
RPL19	9.72818e-45	-0.62819	0.949	0.996	2.53322e-40	Myeloid Covid vs Control
CD55	1.35901e-44	0.821858	0.788	0.7	3.53887e-40	Myeloid Covid vs Control
RAB5IF	1.46328e-44	0.298011	0.708	0.721	3.81038e-40	Myeloid Covid vs Control
SNHG25	1.6833e-44	0.344538	0.57	0.559	4.38332e-40	Myeloid Covid vs Control
LSM4	1.76948e-44	-0.509154	0.327	0.607	4.60772e-40	Myeloid Covid vs Control
PPP1R15A	2.84542e-44	0.68127	0.648	0.462	7.40947e-40	Myeloid Covid vs Control
ATP2B1	3.39645e-44	-0.417508	0.496	0.71	8.84435e-40	Myeloid Covid vs Control
MOB1A	4.33729e-44	0.3169	0.817	0.869	1.12943e-39	Myeloid Covid vs Control
ANKRD22	4.34842e-44	0.31466	0.155	0.011	1.13233e-39	Myeloid Covid vs Control
STAT3	5.46494e-44	0.535465	0.708	0.583	1.42307e-39	Myeloid Covid vs Control
ST13	6.91652e-44	-0.459702	0.545	0.761	1.80106e-39	Myeloid Covid vs Control
GBP2	1.44656e-43	0.536679	0.592	0.414	3.76684e-39	Myeloid Covid vs Control
PARP14	1.48506e-43	1.37063	0.765	0.423	3.8671e-39	Myeloid Covid vs Control
LFNG	1.90686e-43	-0.835464	0.516	0.813	4.96547e-39	Myeloid Covid vs Control
EIF3H	3.16029e-43	-0.515357	0.693	0.883	8.2294e-39	Myeloid Covid vs Control
BTF3	3.38817e-43	-0.726031	0.784	0.939	8.82279e-39	Myeloid Covid vs Control
PTPRE	4.98665e-43	0.581086	0.831	0.773	1.29852e-38	Myeloid Covid vs Control
SCAND1	6.17185e-43	0.206786	0.696	0.737	1.60715e-38	Myeloid Covid vs Control
CSGALNACT2	6.91171e-43	0.583339	0.643	0.528	1.79981e-38	Myeloid Covid vs Control
LAMP2	7.58237e-43	0.449162	0.737	0.699	1.97445e-38	Myeloid Covid vs Control
MT-ND3	8.04362e-43	-0.497635	0.983	0.997	2.09456e-38	Myeloid Covid vs Control
RPS12	9.53325e-43	-0.656482	0.963	0.997	2.48246e-38	Myeloid Covid vs Control
DEK	9.58576e-43	0.317902	0.81	0.853	2.49613e-38	Myeloid Covid vs Control
KLF9	1.08627e-42	0.577901	0.409	0.164	2.82864e-38	Myeloid Covid vs Control
IRF1	1.17707e-42	0.246741	0.78	0.821	3.06508e-38	Myeloid Covid vs Control
RILPL2	1.31812e-42	0.362687	0.725	0.732	3.43238e-38	Myeloid Covid vs Control
MEGF9	2.41364e-42	0.532118	0.815	0.72	6.28513e-38	Myeloid Covid vs Control
SCPEP1	2.81108e-42	0.392993	0.786	0.777	7.32006e-38	Myeloid Covid vs Control
RPS3	3.35069e-42	-0.736967	0.92	0.988	8.72521e-38	Myeloid Covid vs Control
SKAP2	5.09345e-42	0.361477	0.81	0.828	1.32634e-37	Myeloid Covid vs Control
BCL6	8.05588e-42	0.797229	0.664	0.423	2.09775e-37	Myeloid Covid vs Control
CBX3	1.12218e-41	0.31627	0.734	0.757	2.92215e-37	Myeloid Covid vs Control
PSMB3	1.35825e-41	0.20719	0.766	0.83	3.53689e-37	Myeloid Covid vs Control
MAP1LC3B	1.8175e-41	0.321753	0.708	0.699	4.73277e-37	Myeloid Covid vs Control
RPL18	1.92306e-41	-0.728561	0.926	0.991	5.00764e-37	Myeloid Covid vs Control
RPL14	2.65001e-41	-0.695074	0.904	0.984	6.90061e-37	Myeloid Covid vs Control
CSNK1A1	3.01597e-41	0.249815	0.739	0.778	7.85359e-37	Myeloid Covid vs Control
CMPK2	3.30878e-41	1.23772	0.584	0.098	8.61606e-37	Myeloid Covid vs Control
HCST	3.49032e-41	0.236627	0.793	0.853	9.0888e-37	Myeloid Covid vs Control
USP18	4.4642e-41	0.698474	0.377	0.011	1.16248e-36	Myeloid Covid vs Control
PHB2	4.49232e-41	-0.425599	0.438	0.687	1.1698e-36	Myeloid Covid vs Control
STK17B	4.60566e-41	0.513551	0.851	0.853	1.19931e-36	Myeloid Covid vs Control
FOSB	4.93134e-41	1.13984	0.653	0.325	1.28412e-36	Myeloid Covid vs Control
RPL27A	6.5251e-41	-0.656645	0.905	0.985	1.69914e-36	Myeloid Covid vs Control
TPPP3	8.86058e-41	-0.433804	0.059	0.309	2.3073e-36	Myeloid Covid vs Control
TMA7	9.42847e-41	-0.596431	0.818	0.965	2.45517e-36	Myeloid Covid vs Control
GBP5	1.02972e-40	0.791188	0.38	0.121	2.6814e-36	Myeloid Covid vs Control
NDUFA3	1.13002e-40	0.303831	0.734	0.746	2.94257e-36	Myeloid Covid vs Control
PSMA7	1.14309e-40	0.226907	0.829	0.879	2.9766e-36	Myeloid Covid vs Control
HLA-DPB1	1.47934e-40	-1.35747	0.594	0.857	3.8522e-36	Myeloid Covid vs Control
TESC	1.99992e-40	-0.43637	0.332	0.532	5.20779e-36	Myeloid Covid vs Control
SP100	2.0464e-40	0.652113	0.759	0.652	5.32884e-36	Myeloid Covid vs Control
AC064805.1	2.5925e-40	-0.264249	0.048	0.215	6.75088e-36	Myeloid Covid vs Control
GABARAP	2.60877e-40	0.250959	0.8	0.855	6.79325e-36	Myeloid Covid vs Control
SPINT2	2.63654e-40	-0.409994	0.284	0.507	6.86554e-36	Myeloid Covid vs Control
SULF2	3.0911e-40	-0.412928	0.496	0.727	8.04923e-36	Myeloid Covid vs Control
PLD4	3.81834e-40	-0.470559	0.036	0.298	9.94295e-36	Myeloid Covid vs Control
SLC25A5	3.87801e-40	-0.681842	0.634	0.85	1.00983e-35	Myeloid Covid vs Control
CLIC1	4.87969e-40	0.383469	0.874	0.903	1.27067e-35	Myeloid Covid vs Control
CD4	5.25262e-40	-0.597075	0.55	0.831	1.36778e-35	Myeloid Covid vs Control
C20orf27	5.76548e-40	-0.612316	0.475	0.771	1.50133e-35	Myeloid Covid vs Control
SOD1	5.95606e-40	-0.538485	0.457	0.642	1.55096e-35	Myeloid Covid vs Control
ZDHHC20	1.08952e-39	0.641623	0.672	0.486	2.83712e-35	Myeloid Covid vs Control
DOCK8	1.2165e-39	0.354638	0.799	0.815	3.16777e-35	Myeloid Covid vs Control
TOMM7	1.62269e-39	-0.48969	0.808	0.955	4.2255e-35	Myeloid Covid vs Control
MYL12A	1.78871e-39	0.402108	0.897	0.926	4.65781e-35	Myeloid Covid vs Control
HLA-DRB1	2.13924e-39	-1.11712	0.809	0.963	5.57059e-35	Myeloid Covid vs Control
HLA-DPA1	2.14011e-39	-1.20103	0.702	0.89	5.57285e-35	Myeloid Covid vs Control
RACK1	2.15372e-39	-0.742097	0.89	0.981	5.60829e-35	Myeloid Covid vs Control
SQOR	2.58852e-39	0.497871	0.666	0.572	6.74051e-35	Myeloid Covid vs Control
ZCCHC2	3.75655e-39	0.775859	0.535	0.204	9.78207e-35	Myeloid Covid vs Control
LIMD2	5.10438e-39	-0.559333	0.71	0.892	1.32918e-34	Myeloid Covid vs Control
UQCR10	6.11161e-39	0.197799	0.798	0.853	1.59146e-34	Myeloid Covid vs Control
ALOX5AP	6.1338e-39	0.776469	0.434	0.239	1.59724e-34	Myeloid Covid vs Control
C6orf62	6.95639e-39	0.252939	0.762	0.799	1.81144e-34	Myeloid Covid vs Control
CAPG	8.19641e-39	0.460783	0.767	0.678	2.13435e-34	Myeloid Covid vs Control
EIF3E	9.38488e-39	-0.505429	0.722	0.902	2.44382e-34	Myeloid Covid vs Control
FCGR1B	9.55486e-39	0.681765	0.434	0.095	2.48808e-34	Myeloid Covid vs Control
RPL13A	9.70682e-39	-0.769551	0.938	0.992	2.52766e-34	Myeloid Covid vs Control
FMN1	9.81216e-39	0.323736	0.239	0.071	2.55509e-34	Myeloid Covid vs Control
HLA-DQB1	1.27857e-38	-0.955557	0.565	0.83	3.32939e-34	Myeloid Covid vs Control
RBMS1	1.67769e-38	0.553433	0.772	0.701	4.36871e-34	Myeloid Covid vs Control
SELL	1.72378e-38	1.34548	0.874	0.649	4.48871e-34	Myeloid Covid vs Control
SECTM1	2.10548e-38	0.641771	0.641	0.439	5.48267e-34	Myeloid Covid vs Control
BST2	2.34173e-38	0.508573	0.806	0.827	6.09786e-34	Myeloid Covid vs Control
PUM1	2.39857e-38	0.436178	0.691	0.604	6.24588e-34	Myeloid Covid vs Control
ASGR2	2.44918e-38	0.62084	0.421	0.211	6.37767e-34	Myeloid Covid vs Control
CHMP5	3.08745e-38	0.749123	0.666	0.435	8.03973e-34	Myeloid Covid vs Control
UXT	3.46483e-38	-0.447668	0.481	0.714	9.02241e-34	Myeloid Covid vs Control
SLA	3.70403e-38	0.555576	0.651	0.516	9.6453e-34	Myeloid Covid vs Control
HERC5	3.83411e-38	1.17427	0.551	0.084	9.98402e-34	Myeloid Covid vs Control
CTNNB1	4.68834e-38	0.290314	0.672	0.687	1.22084e-33	Myeloid Covid vs Control
LRP1	7.50965e-38	0.23844	0.71	0.725	1.95551e-33	Myeloid Covid vs Control
SP110	8.21149e-38	0.682639	0.751	0.638	2.13827e-33	Myeloid Covid vs Control
MGAT1	9.52701e-38	0.235941	0.723	0.755	2.48083e-33	Myeloid Covid vs Control
TSPO	1.18884e-37	0.226542	0.929	0.982	3.09575e-33	Myeloid Covid vs Control
RPS10	1.42183e-37	-0.591398	0.92	0.986	3.70244e-33	Myeloid Covid vs Control
LY96	1.47127e-37	0.631947	0.659	0.466	3.83118e-33	Myeloid Covid vs Control
SLC38A2	1.75151e-37	0.608371	0.678	0.517	4.56093e-33	Myeloid Covid vs Control
EIF3K	3.08785e-37	-0.459561	0.785	0.929	8.04077e-33	Myeloid Covid vs Control
HLA-F	4.61059e-37	0.241078	0.695	0.727	1.2006e-32	Myeloid Covid vs Control
EWSR1	5.39016e-37	0.24629	0.672	0.689	1.4036e-32	Myeloid Covid vs Control
MXD1	8.35992e-37	0.892897	0.686	0.395	2.17692e-32	Myeloid Covid vs Control
RPS25	8.55217e-37	-0.537428	0.925	0.994	2.22698e-32	Myeloid Covid vs Control
CCND3	9.20111e-37	0.603222	0.736	0.661	2.39597e-32	Myeloid Covid vs Control
CDK2AP2	9.28924e-37	-0.281222	0.373	0.53	2.41892e-32	Myeloid Covid vs Control
UPP1	9.99323e-37	0.566555	0.644	0.472	2.60224e-32	Myeloid Covid vs Control
SEM1	1.19985e-36	0.198306	0.712	0.746	3.12442e-32	Myeloid Covid vs Control
RPL37	1.39191e-36	-0.489742	0.971	0.996	3.62453e-32	Myeloid Covid vs Control
UBB	1.44632e-36	-0.30719	0.747	0.89	3.76622e-32	Myeloid Covid vs Control
ANP32A	1.51914e-36	0.2622	0.771	0.81	3.95583e-32	Myeloid Covid vs Control
NPM1	2.12966e-36	-0.526471	0.618	0.828	5.54563e-32	Myeloid Covid vs Control
H2AFJ	2.22856e-36	0.613767	0.675	0.523	5.80318e-32	Myeloid Covid vs Control
PGD	2.33322e-36	0.502326	0.76	0.702	6.07569e-32	Myeloid Covid vs Control
MT-ND4	3.27353e-36	-0.623774	0.978	1	8.52427e-32	Myeloid Covid vs Control
PGLS	3.45299e-36	-0.44277	0.694	0.875	8.99159e-32	Myeloid Covid vs Control
BACH1	4.59384e-36	0.415327	0.725	0.699	1.19624e-31	Myeloid Covid vs Control
RAP1A	4.85791e-36	0.206856	0.734	0.782	1.265e-31	Myeloid Covid vs Control
PPM1N	5.70446e-36	-0.352842	0.03	0.178	1.48544e-31	Myeloid Covid vs Control
ATP5F1A	6.03148e-36	-0.411507	0.626	0.822	1.5706e-31	Myeloid Covid vs Control
CSF1R	6.72179e-36	-0.587471	0.459	0.676	1.75035e-31	Myeloid Covid vs Control
SERPINA1	6.92706e-36	0.329505	0.93	0.96	1.80381e-31	Myeloid Covid vs Control
CIB1	8.87913e-36	-0.412514	0.511	0.707	2.31213e-31	Myeloid Covid vs Control
RPS18	9.40725e-36	-0.647019	0.947	0.989	2.44965e-31	Myeloid Covid vs Control
EIF3D	1.06267e-35	-0.372175	0.512	0.709	2.7672e-31	Myeloid Covid vs Control
NMI	1.09975e-35	0.677489	0.683	0.518	2.86375e-31	Myeloid Covid vs Control
LCP1	1.13294e-35	0.323333	0.93	0.979	2.95018e-31	Myeloid Covid vs Control
SH3GLB1	1.2464e-35	0.515174	0.735	0.671	3.24563e-31	Myeloid Covid vs Control
ADAM17	1.34748e-35	0.483108	0.623	0.475	3.50884e-31	Myeloid Covid vs Control
PTMA	1.50653e-35	-0.459516	0.947	0.993	3.92299e-31	Myeloid Covid vs Control
PPDPF	1.64708e-35	-0.282731	0.738	0.837	4.28898e-31	Myeloid Covid vs Control
TMEM154	1.66781e-35	-0.212235	0.567	0.734	4.34298e-31	Myeloid Covid vs Control
MS4A7	1.78984e-35	-1.06861	0.504	0.726	4.66074e-31	Myeloid Covid vs Control
HSPB1	2.04614e-35	-0.283194	0.191	0.358	5.32816e-31	Myeloid Covid vs Control
TMEM50A	2.10901e-35	0.225745	0.673	0.695	5.49187e-31	Myeloid Covid vs Control
CDC42SE1	2.15051e-35	0.208297	0.742	0.776	5.59994e-31	Myeloid Covid vs Control
CLEC7A	2.46366e-35	0.257934	0.837	0.912	6.41537e-31	Myeloid Covid vs Control
TSC22D3	2.51282e-35	0.23881	0.805	0.839	6.54339e-31	Myeloid Covid vs Control
PER1	3.13639e-35	0.483484	0.493	0.283	8.16715e-31	Myeloid Covid vs Control
RPL36A	3.42855e-35	-0.742147	0.858	0.967	8.92794e-31	Myeloid Covid vs Control
EVL	3.90067e-35	-0.343015	0.257	0.474	1.01574e-30	Myeloid Covid vs Control
ARPC5	4.34406e-35	0.224602	0.913	0.981	1.13119e-30	Myeloid Covid vs Control
DYNLT1	5.21079e-35	0.312281	0.642	0.625	1.35689e-30	Myeloid Covid vs Control
RSRP1	5.46005e-35	-0.336574	0.607	0.797	1.4218e-30	Myeloid Covid vs Control
RPL35A	6.02537e-35	-0.601793	0.944	0.997	1.56901e-30	Myeloid Covid vs Control
RPS27L	7.39067e-35	0.381525	0.651	0.702	1.92453e-30	Myeloid Covid vs Control
AP1S2	1.16767e-34	-0.509624	0.799	0.95	3.04062e-30	Myeloid Covid vs Control
PSMB8	1.33764e-34	0.193394	0.713	0.736	3.48322e-30	Myeloid Covid vs Control
QKI	1.53132e-34	0.199707	0.797	0.857	3.98757e-30	Myeloid Covid vs Control
RPS11	1.63114e-34	-0.717991	0.932	0.991	4.24748e-30	Myeloid Covid vs Control
SCAF11	2.03292e-34	0.230019	0.824	0.87	5.29371e-30	Myeloid Covid vs Control
MFSD1	2.19821e-34	0.320336	0.681	0.647	5.72415e-30	Myeloid Covid vs Control
GSTO1	2.28767e-34	0.197786	0.73	0.791	5.9571e-30	Myeloid Covid vs Control
RPL11	3.048e-34	-0.580454	0.962	0.998	7.93699e-30	Myeloid Covid vs Control
PABPC1	4.89089e-34	-0.643777	0.921	0.994	1.27359e-29	Myeloid Covid vs Control
EVI2B	4.95157e-34	0.254812	0.883	0.958	1.28939e-29	Myeloid Covid vs Control
RPL24	5.43808e-34	-0.659259	0.898	0.986	1.41608e-29	Myeloid Covid vs Control
NUDT16	5.53556e-34	0.27783	0.589	0.556	1.44146e-29	Myeloid Covid vs Control
PLXDC2	5.72719e-34	0.33958	0.722	0.686	1.49136e-29	Myeloid Covid vs Control
ATP5PO	6.1266e-34	-0.270203	0.624	0.795	1.59537e-29	Myeloid Covid vs Control
MARCKSL1	7.2493e-34	-0.496223	0.21	0.383	1.88772e-29	Myeloid Covid vs Control
SMDT1	7.50697e-34	-0.500033	0.492	0.727	1.95482e-29	Myeloid Covid vs Control
RPL12	8.64342e-34	-0.632021	0.944	0.994	2.25075e-29	Myeloid Covid vs Control
PSMA4	9.11651e-34	0.351883	0.737	0.747	2.37394e-29	Myeloid Covid vs Control
OLIG1	1.1379e-33	-0.633843	0.142	0.433	2.96309e-29	Myeloid Covid vs Control
CCR1	1.34994e-33	1.0916	0.754	0.46	3.51525e-29	Myeloid Covid vs Control
RPL23	1.48175e-33	-0.728355	0.903	0.987	3.85847e-29	Myeloid Covid vs Control
UBE2L3	1.62039e-33	0.283352	0.668	0.674	4.21951e-29	Myeloid Covid vs Control
ZFAS1	1.85164e-33	-0.398198	0.728	0.914	4.82167e-29	Myeloid Covid vs Control
RPL39	2.00655e-33	-0.533791	0.977	0.996	5.22505e-29	Myeloid Covid vs Control
TUT7	2.02346e-33	0.393958	0.618	0.517	5.26908e-29	Myeloid Covid vs Control
DAZAP2	2.44542e-33	0.198588	0.874	0.951	6.36786e-29	Myeloid Covid vs Control
SYTL1	2.64785e-33	-0.39544	0.207	0.422	6.895e-29	Myeloid Covid vs Control
RASSF2	2.68556e-33	0.210367	0.723	0.713	6.99319e-29	Myeloid Covid vs Control
IGF2R	4.24653e-33	0.597333	0.606	0.373	1.1058e-28	Myeloid Covid vs Control
COPS9	4.386e-33	-0.267379	0.628	0.807	1.14211e-28	Myeloid Covid vs Control
RPN2	4.75795e-33	0.276182	0.709	0.714	1.23897e-28	Myeloid Covid vs Control
SELENOT	6.52886e-33	0.28017	0.668	0.663	1.70011e-28	Myeloid Covid vs Control
NEURL1	7.41346e-33	-0.332262	0.049	0.225	1.93046e-28	Myeloid Covid vs Control
NUCB1	8.15679e-33	0.451186	0.591	0.495	2.12403e-28	Myeloid Covid vs Control
PID1	8.17429e-33	-0.482159	0.096	0.338	2.12859e-28	Myeloid Covid vs Control
TMEM59	8.70889e-33	0.190018	0.698	0.718	2.2678e-28	Myeloid Covid vs Control
UBC	9.08711e-33	0.30246	0.934	0.977	2.36628e-28	Myeloid Covid vs Control
MYADM	1.31056e-32	0.196318	0.751	0.807	3.41269e-28	Myeloid Covid vs Control
SCARB2	1.32791e-32	0.39438	0.615	0.537	3.45788e-28	Myeloid Covid vs Control
ARL6IP4	1.48833e-32	-0.43725	0.713	0.879	3.87562e-28	Myeloid Covid vs Control
CFP	1.60523e-32	-0.229162	0.763	0.892	4.18002e-28	Myeloid Covid vs Control
BANF1	2.10999e-32	-0.431521	0.44	0.678	5.49442e-28	Myeloid Covid vs Control
SNN	2.21567e-32	-0.271799	0.32	0.509	5.76959e-28	Myeloid Covid vs Control
LDLR	2.63926e-32	0.58376	0.381	0.101	6.87263e-28	Myeloid Covid vs Control
PEBP1	2.68398e-32	-0.37412	0.208	0.449	6.9891e-28	Myeloid Covid vs Control
MDM2	2.7139e-32	0.580602	0.525	0.375	7.067e-28	Myeloid Covid vs Control
FKBP1A	2.88559e-32	-0.292239	0.826	0.949	7.51408e-28	Myeloid Covid vs Control
GSR	2.89104e-32	0.568778	0.605	0.454	7.52826e-28	Myeloid Covid vs Control
TMEM14C	3.08658e-32	-0.426675	0.317	0.546	8.03745e-28	Myeloid Covid vs Control
DDX21	4.57609e-32	0.321559	0.732	0.736	1.19161e-27	Myeloid Covid vs Control
SHKBP1	4.72573e-32	0.261237	0.697	0.705	1.23058e-27	Myeloid Covid vs Control
TMEM30A	4.80276e-32	0.46961	0.621	0.532	1.25064e-27	Myeloid Covid vs Control
CEBPA	5.11113e-32	-0.354421	0.474	0.654	1.33094e-27	Myeloid Covid vs Control
CD44	5.1536e-32	-0.288333	0.834	0.955	1.342e-27	Myeloid Covid vs Control
FAM110A	6.99356e-32	-0.589244	0.264	0.483	1.82112e-27	Myeloid Covid vs Control
DDIT4	7.86737e-32	0.613144	0.384	0.174	2.04866e-27	Myeloid Covid vs Control
HSPE1	7.98274e-32	-0.356569	0.372	0.592	2.07871e-27	Myeloid Covid vs Control
WSB1	9.07528e-32	0.420624	0.84	0.841	2.3632e-27	Myeloid Covid vs Control
AHNAK	9.30589e-32	-0.192184	0.825	0.949	2.42325e-27	Myeloid Covid vs Control
TNFRSF1A	1.1365e-31	0.234312	0.682	0.66	2.95946e-27	Myeloid Covid vs Control
FCGR3A	1.18084e-31	-1.36974	0.316	0.36	3.0749e-27	Myeloid Covid vs Control
TUBB	1.28489e-31	-0.292853	0.51	0.679	3.34585e-27	Myeloid Covid vs Control
ZNF703	1.46512e-31	-0.446537	0.102	0.313	3.81518e-27	Myeloid Covid vs Control
CAMK1D	1.47323e-31	-0.345829	0.155	0.392	3.83628e-27	Myeloid Covid vs Control
PCBP2	1.61198e-31	-0.456541	0.808	0.95	4.19759e-27	Myeloid Covid vs Control
LRRC25	1.70326e-31	-0.338578	0.683	0.814	4.43528e-27	Myeloid Covid vs Control
DTX3L	1.81499e-31	0.830735	0.661	0.388	4.72624e-27	Myeloid Covid vs Control
LINC00877	1.94561e-31	-0.244372	0.132	0.293	5.06637e-27	Myeloid Covid vs Control
FCGRT	2.0245e-31	-0.307512	0.716	0.884	5.2718e-27	Myeloid Covid vs Control
ARL6IP5	2.19861e-31	-0.234799	0.774	0.9	5.72518e-27	Myeloid Covid vs Control
DDX60L	2.53703e-31	1.13165	0.656	0.279	6.60641e-27	Myeloid Covid vs Control
RASGEF1B	2.63274e-31	0.61907	0.404	0.136	6.85564e-27	Myeloid Covid vs Control
NAPA	2.83545e-31	0.55196	0.674	0.541	7.3835e-27	Myeloid Covid vs Control
ARHGAP4	3.01388e-31	-0.290245	0.58	0.744	7.84813e-27	Myeloid Covid vs Control
RETN	4.35347e-31	1.09701	0.505	0.346	1.13364e-26	Myeloid Covid vs Control
VSIG4	4.86817e-31	0.375133	0.122	0.044	1.26767e-26	Myeloid Covid vs Control
OST4	4.94024e-31	-0.407196	0.781	0.924	1.28644e-26	Myeloid Covid vs Control
ARHGDIA	5.20591e-31	0.208038	0.796	0.847	1.35562e-26	Myeloid Covid vs Control
OS9	5.94896e-31	0.252995	0.645	0.633	1.54911e-26	Myeloid Covid vs Control
GNAQ	6.45058e-31	0.50151	0.715	0.617	1.67973e-26	Myeloid Covid vs Control
TOP1	6.84786e-31	0.480053	0.67	0.561	1.78318e-26	Myeloid Covid vs Control
KIF22	8.00851e-31	-0.397634	0.123	0.378	2.08542e-26	Myeloid Covid vs Control
PABPC4	8.33243e-31	-0.361624	0.407	0.62	2.16976e-26	Myeloid Covid vs Control
ERBIN	9.10723e-31	0.285848	0.694	0.681	2.37152e-26	Myeloid Covid vs Control
RPL34	1.06449e-30	-0.522674	0.965	0.996	2.77192e-26	Myeloid Covid vs Control
MT-ND4L	1.15356e-30	0.301534	0.75	0.789	3.00387e-26	Myeloid Covid vs Control
PKN1	1.28273e-30	-0.262979	0.599	0.764	3.34022e-26	Myeloid Covid vs Control
OAS1	1.38465e-30	0.942027	0.742	0.486	3.60562e-26	Myeloid Covid vs Control
VASP	1.77509e-30	-0.357021	0.808	0.923	4.62234e-26	Myeloid Covid vs Control
RBM39	1.96114e-30	0.22695	0.812	0.863	5.1068e-26	Myeloid Covid vs Control
RHOF	2.14898e-30	-0.306364	0.146	0.343	5.59593e-26	Myeloid Covid vs Control
TLR4	2.34524e-30	0.448589	0.724	0.648	6.107e-26	Myeloid Covid vs Control
CD46	2.46451e-30	0.323403	0.718	0.704	6.41758e-26	Myeloid Covid vs Control
DYSF	2.68019e-30	0.750255	0.5	0.118	6.97922e-26	Myeloid Covid vs Control
FPR2	3.17842e-30	0.840333	0.578	0.197	8.27659e-26	Myeloid Covid vs Control
PNISR	3.3386e-30	-0.192716	0.667	0.809	8.69372e-26	Myeloid Covid vs Control
EIF4A2	3.38308e-30	-0.224141	0.617	0.78	8.80954e-26	Myeloid Covid vs Control
CASP4	3.49197e-30	0.18483	0.681	0.706	9.09308e-26	Myeloid Covid vs Control
AGTRAP	3.90223e-30	0.305321	0.73	0.722	1.01614e-25	Myeloid Covid vs Control
UQCRH	4.31121e-30	-0.186236	0.767	0.908	1.12264e-25	Myeloid Covid vs Control
JAK2	4.41367e-30	0.510787	0.63	0.47	1.14932e-25	Myeloid Covid vs Control
YME1L1	5.07284e-30	0.433753	0.73	0.686	1.32097e-25	Myeloid Covid vs Control
CNPY3	5.11285e-30	-0.183645	0.776	0.901	1.33139e-25	Myeloid Covid vs Control
TRA2B	5.51982e-30	0.349386	0.721	0.725	1.43736e-25	Myeloid Covid vs Control
HLA-E	5.78641e-30	0.227446	0.932	0.98	1.50678e-25	Myeloid Covid vs Control
COX5A	6.58626e-30	-0.191669	0.65	0.791	1.71506e-25	Myeloid Covid vs Control
VMP1	7.16177e-30	0.40754	0.826	0.824	1.86492e-25	Myeloid Covid vs Control
HNRNPA0	7.7096e-30	-0.209005	0.525	0.669	2.00758e-25	Myeloid Covid vs Control
TNFAIP6	7.84019e-30	0.504465	0.157	0.007	2.04158e-25	Myeloid Covid vs Control
CDIP1	8.6581e-30	-0.310071	0.059	0.254	2.25457e-25	Myeloid Covid vs Control
CHCHD2	9.08741e-30	-0.361516	0.811	0.936	2.36636e-25	Myeloid Covid vs Control
PFKL	9.59981e-30	-0.233504	0.425	0.596	2.49979e-25	Myeloid Covid vs Control
TSPAN14	9.68373e-30	0.205744	0.659	0.662	2.52164e-25	Myeloid Covid vs Control
PFN1	9.83284e-30	-0.481295	0.939	0.983	2.56047e-25	Myeloid Covid vs Control
TRAPPC6A	1.03105e-29	-0.336633	0.144	0.352	2.68486e-25	Myeloid Covid vs Control
SSR3	1.03837e-29	-0.184338	0.591	0.742	2.70392e-25	Myeloid Covid vs Control
MAP3K8	1.05816e-29	0.505585	0.577	0.459	2.75544e-25	Myeloid Covid vs Control
ARF5	1.07154e-29	-0.27433	0.567	0.742	2.79028e-25	Myeloid Covid vs Control
CD37	1.08577e-29	-0.347838	0.827	0.965	2.82735e-25	Myeloid Covid vs Control
SUN2	1.1272e-29	-0.255046	0.482	0.631	2.93524e-25	Myeloid Covid vs Control
SOCS3	1.2218e-29	1.11539	0.542	0.159	3.18156e-25	Myeloid Covid vs Control
PTK2B	1.57862e-29	0.364367	0.712	0.674	4.11073e-25	Myeloid Covid vs Control
EIF3I	1.67175e-29	-0.246837	0.466	0.62	4.35323e-25	Myeloid Covid vs Control
CBFA2T3	1.87391e-29	-0.229774	0.222	0.395	4.87965e-25	Myeloid Covid vs Control
TXN	1.93816e-29	0.277689	0.749	0.731	5.04697e-25	Myeloid Covid vs Control
MINOS1	1.94544e-29	-0.303319	0.654	0.822	5.06593e-25	Myeloid Covid vs Control
NCOA7	2.19644e-29	0.855601	0.551	0.201	5.71953e-25	Myeloid Covid vs Control
LAMP1	2.48745e-29	0.212965	0.718	0.724	6.47732e-25	Myeloid Covid vs Control
MYD88	2.71254e-29	0.370269	0.713	0.689	7.06344e-25	Myeloid Covid vs Control
CAPN2	3.19337e-29	0.462471	0.74	0.697	8.31553e-25	Myeloid Covid vs Control
DOK2	3.24036e-29	-0.30645	0.591	0.771	8.43791e-25	Myeloid Covid vs Control
ACTB	3.32554e-29	-0.305931	0.999	0.999	8.6597e-25	Myeloid Covid vs Control
PRELID1	3.5543e-29	-0.309478	0.766	0.89	9.25539e-25	Myeloid Covid vs Control
RTN4	4.18221e-29	0.20005	0.802	0.833	1.08905e-24	Myeloid Covid vs Control
WIPF1	4.22299e-29	0.320392	0.775	0.769	1.09967e-24	Myeloid Covid vs Control
PDIA3	5.02265e-29	0.199761	0.683	0.752	1.3079e-24	Myeloid Covid vs Control
ADAM10	5.47778e-29	0.29057	0.735	0.743	1.42641e-24	Myeloid Covid vs Control
NDUFB9	5.57162e-29	0.409042	0.656	0.599	1.45085e-24	Myeloid Covid vs Control
C12orf57	6.08741e-29	-0.204068	0.267	0.395	1.58516e-24	Myeloid Covid vs Control
CALM3	6.76506e-29	0.191789	0.704	0.731	1.76162e-24	Myeloid Covid vs Control
MXD4	7.2228e-29	-0.292624	0.385	0.56	1.88082e-24	Myeloid Covid vs Control
SRSF5	7.9688e-29	-0.195003	0.813	0.924	2.07507e-24	Myeloid Covid vs Control
TUBA1B	8.00946e-29	-0.447648	0.698	0.81	2.08566e-24	Myeloid Covid vs Control
ANXA11	8.07537e-29	0.243254	0.697	0.706	2.10283e-24	Myeloid Covid vs Control
ERP29	9.02164e-29	-0.232025	0.725	0.868	2.34924e-24	Myeloid Covid vs Control
HLA-DRB5	9.39164e-29	-1.18645	0.345	0.717	2.44558e-24	Myeloid Covid vs Control
GSTP1	9.59976e-29	-0.668086	0.814	0.975	2.49978e-24	Myeloid Covid vs Control
HNRNPL	9.74714e-29	0.302668	0.649	0.625	2.53815e-24	Myeloid Covid vs Control
SLC1A3	9.83815e-29	0.218743	0.138	0.02	2.56185e-24	Myeloid Covid vs Control
HOTAIRM1	1.06095e-28	-0.334814	0.38	0.549	2.76273e-24	Myeloid Covid vs Control
SLC25A3	1.25461e-28	-0.295044	0.753	0.89	3.267e-24	Myeloid Covid vs Control
C15orf39	1.41458e-28	-0.261644	0.515	0.65	3.68355e-24	Myeloid Covid vs Control
FIS1	1.43249e-28	-0.252309	0.521	0.691	3.73021e-24	Myeloid Covid vs Control
LARP1	1.49757e-28	0.205256	0.59	0.581	3.89966e-24	Myeloid Covid vs Control
VMO1	1.61363e-28	-0.40094	0.007	0.11	4.20189e-24	Myeloid Covid vs Control
SSR2	1.69723e-28	-0.346672	0.596	0.758	4.4196e-24	Myeloid Covid vs Control
TUBA1A	1.77418e-28	-0.197827	0.747	0.863	4.61996e-24	Myeloid Covid vs Control
ETV7	1.78681e-28	0.221972	0.161	0.006	4.65286e-24	Myeloid Covid vs Control
CHMP2A	1.79771e-28	0.200916	0.679	0.706	4.68123e-24	Myeloid Covid vs Control
GAPDH	1.8959e-28	0.261452	0.966	0.992	4.93691e-24	Myeloid Covid vs Control
PLEC	1.96565e-28	0.354	0.7	0.662	5.11855e-24	Myeloid Covid vs Control
CANX	2.07257e-28	-0.262032	0.668	0.82	5.39697e-24	Myeloid Covid vs Control
LHFPL2	2.24958e-28	0.38757	0.298	0.05	5.8579e-24	Myeloid Covid vs Control
DNAJA1	2.49748e-28	0.404542	0.745	0.735	6.50345e-24	Myeloid Covid vs Control
CTSH	2.55272e-28	-0.240546	0.758	0.873	6.6473e-24	Myeloid Covid vs Control
SNX6	2.76914e-28	0.301922	0.686	0.679	7.21083e-24	Myeloid Covid vs Control
FES	2.94813e-28	0.296321	0.645	0.569	7.67694e-24	Myeloid Covid vs Control
RNASET2	2.96797e-28	-0.349302	0.755	0.877	7.72858e-24	Myeloid Covid vs Control
EDF1	2.9845e-28	-0.235353	0.711	0.843	7.77165e-24	Myeloid Covid vs Control
LAPTM5	3.26349e-28	0.263118	0.922	0.965	8.49813e-24	Myeloid Covid vs Control
PRAM1	4.39098e-28	-0.18278	0.699	0.812	1.14341e-23	Myeloid Covid vs Control
ACTN4	4.58647e-28	0.236314	0.714	0.734	1.19432e-23	Myeloid Covid vs Control
MAZ	4.80819e-28	-0.296245	0.424	0.606	1.25205e-23	Myeloid Covid vs Control
HNRNPA1	4.99515e-28	-0.463448	0.803	0.949	1.30074e-23	Myeloid Covid vs Control
PLIN2	5.05639e-28	0.598195	0.538	0.364	1.31668e-23	Myeloid Covid vs Control
CYCS	5.41052e-28	0.188024	0.549	0.559	1.4089e-23	Myeloid Covid vs Control
BLVRA	5.48326e-28	0.612119	0.674	0.549	1.42784e-23	Myeloid Covid vs Control
SNRNP25	6.87159e-28	-0.197923	0.134	0.252	1.78936e-23	Myeloid Covid vs Control
WDR83OS	1.1495e-27	-0.198707	0.698	0.833	2.9933e-23	Myeloid Covid vs Control
KLF4	1.17473e-27	0.337602	0.68	0.642	3.059e-23	Myeloid Covid vs Control
ANP32B	1.34817e-27	-0.320797	0.682	0.843	3.51063e-23	Myeloid Covid vs Control
HSPD1	1.43214e-27	-0.228883	0.41	0.608	3.7293e-23	Myeloid Covid vs Control
STX11	1.49666e-27	0.308777	0.609	0.558	3.89731e-23	Myeloid Covid vs Control
ATP6AP1	1.6669e-27	0.184656	0.626	0.626	4.34061e-23	Myeloid Covid vs Control
NOP53	1.75842e-27	-0.531295	0.58	0.799	4.57893e-23	Myeloid Covid vs Control
POLR2L	1.85914e-27	-0.227019	0.709	0.845	4.84121e-23	Myeloid Covid vs Control
SCIMP	2.26279e-27	-0.216913	0.58	0.735	5.89231e-23	Myeloid Covid vs Control
MAP3K7CL	2.5491e-27	0.494356	0.287	0.085	6.63786e-23	Myeloid Covid vs Control
PPP1CA	2.77531e-27	-0.309768	0.715	0.842	7.22691e-23	Myeloid Covid vs Control
RNF13	2.79976e-27	0.190284	0.63	0.647	7.29057e-23	Myeloid Covid vs Control
CD52	2.84518e-27	-0.545416	0.783	0.925	7.40884e-23	Myeloid Covid vs Control
GIMAP7	2.87422e-27	0.292877	0.698	0.654	7.48446e-23	Myeloid Covid vs Control
SIVA1	2.87721e-27	-0.27351	0.38	0.565	7.49226e-23	Myeloid Covid vs Control
TRIM8	3.04767e-27	-0.193456	0.628	0.754	7.93615e-23	Myeloid Covid vs Control
FGD2	3.06231e-27	0.199327	0.604	0.605	7.97426e-23	Myeloid Covid vs Control
LILRB3	3.06711e-27	0.295899	0.787	0.792	7.98676e-23	Myeloid Covid vs Control
TAGLN2	3.3528e-27	-0.387152	0.693	0.805	8.73069e-23	Myeloid Covid vs Control
SF3B5	3.42626e-27	-0.228246	0.621	0.778	8.92199e-23	Myeloid Covid vs Control
NCL	3.76788e-27	-0.243914	0.693	0.833	9.81155e-23	Myeloid Covid vs Control
PIK3AP1	3.79188e-27	0.416447	0.738	0.695	9.87405e-23	Myeloid Covid vs Control
RPS13	3.79264e-27	-0.645104	0.948	0.997	9.87603e-23	Myeloid Covid vs Control
SIGLEC14	3.97875e-27	0.469008	0.49	0.278	1.03607e-22	Myeloid Covid vs Control
PSTPIP2	4.17396e-27	0.300535	0.466	0.386	1.0869e-22	Myeloid Covid vs Control
RUNX3	4.39188e-27	-0.287363	0.227	0.383	1.14364e-22	Myeloid Covid vs Control
PTPN18	4.42196e-27	-0.216074	0.59	0.748	1.15148e-22	Myeloid Covid vs Control
RUNX1	4.84828e-27	0.632511	0.588	0.354	1.26249e-22	Myeloid Covid vs Control
PLXNC1	5.08338e-27	0.273365	0.715	0.697	1.32371e-22	Myeloid Covid vs Control
ZDHHC1	5.35888e-27	-0.388364	0.066	0.307	1.39545e-22	Myeloid Covid vs Control
TMC6	5.39179e-27	-0.367338	0.355	0.525	1.40402e-22	Myeloid Covid vs Control
APRT	5.47482e-27	-0.242907	0.642	0.798	1.42564e-22	Myeloid Covid vs Control
OGFR	5.53088e-27	0.263334	0.663	0.641	1.44024e-22	Myeloid Covid vs Control
MSRB1	5.90228e-27	0.337533	0.618	0.571	1.53695e-22	Myeloid Covid vs Control
ETS2	6.38177e-27	0.329654	0.572	0.502	1.66181e-22	Myeloid Covid vs Control
ROMO1	6.55931e-27	0.302896	0.692	0.673	1.70804e-22	Myeloid Covid vs Control
CLNS1A	6.67348e-27	-0.240784	0.42	0.602	1.73777e-22	Myeloid Covid vs Control
ERGIC1	6.85402e-27	0.337799	0.57	0.496	1.78479e-22	Myeloid Covid vs Control
PTPN2	7.1665e-27	0.337613	0.67	0.604	1.86616e-22	Myeloid Covid vs Control
GNB4	9.66299e-27	0.322416	0.627	0.583	2.51624e-22	Myeloid Covid vs Control
RAB8B	1.08412e-26	0.482071	0.665	0.538	2.82304e-22	Myeloid Covid vs Control
ALKBH7	1.08423e-26	-0.321204	0.439	0.617	2.82335e-22	Myeloid Covid vs Control
FTH1	1.24505e-26	-0.410129	0.984	0.999	3.24212e-22	Myeloid Covid vs Control
MARCKS	1.30961e-26	0.436804	0.731	0.751	3.41024e-22	Myeloid Covid vs Control
FCGR2A	1.62267e-26	0.397497	0.739	0.706	4.22543e-22	Myeloid Covid vs Control
LDHA	1.68343e-26	0.245179	0.678	0.696	4.38364e-22	Myeloid Covid vs Control
CD79B	1.77545e-26	-0.450327	0.132	0.299	4.62328e-22	Myeloid Covid vs Control
SNRPD2	2.04659e-26	-0.344676	0.605	0.783	5.32931e-22	Myeloid Covid vs Control
IER5	2.54158e-26	-0.346591	0.553	0.744	6.61827e-22	Myeloid Covid vs Control
WDR26	2.74833e-26	0.48274	0.622	0.536	7.15664e-22	Myeloid Covid vs Control
COPA	2.8191e-26	0.211823	0.647	0.639	7.34093e-22	Myeloid Covid vs Control
CCT6A	2.84561e-26	-0.251572	0.479	0.661	7.40997e-22	Myeloid Covid vs Control
CELF1	2.88589e-26	-0.204841	0.589	0.735	7.51485e-22	Myeloid Covid vs Control
GAS7	3.10818e-26	0.432494	0.728	0.636	8.0937e-22	Myeloid Covid vs Control
RAB37	3.63864e-26	-0.341231	0.052	0.261	9.47502e-22	Myeloid Covid vs Control
FCGR3B	3.65133e-26	0.556435	0.176	0.047	9.50807e-22	Myeloid Covid vs Control
ATOX1	3.65543e-26	0.326473	0.685	0.63	9.51873e-22	Myeloid Covid vs Control
M6PR	3.73565e-26	-0.24804	0.647	0.8	9.72763e-22	Myeloid Covid vs Control
CSTB	3.76062e-26	-0.409232	0.775	0.896	9.79266e-22	Myeloid Covid vs Control
PTGES3	3.78189e-26	-0.329259	0.683	0.813	9.84803e-22	Myeloid Covid vs Control
EVI2A	5.21826e-26	0.400752	0.729	0.666	1.35883e-21	Myeloid Covid vs Control
SSBP4	5.4917e-26	-0.293463	0.421	0.574	1.43004e-21	Myeloid Covid vs Control
NMT1	5.74844e-26	0.418494	0.583	0.458	1.49689e-21	Myeloid Covid vs Control
CNN2	5.85523e-26	-0.297046	0.505	0.685	1.5247e-21	Myeloid Covid vs Control
IFI27L2	5.90456e-26	0.463923	0.636	0.544	1.53755e-21	Myeloid Covid vs Control
CREBRF	9.11105e-26	0.26483	0.597	0.551	2.37252e-21	Myeloid Covid vs Control
UBE2J1	9.79446e-26	0.460937	0.69	0.587	2.55048e-21	Myeloid Covid vs Control
STAB1	1.12831e-25	0.602894	0.589	0.379	2.93811e-21	Myeloid Covid vs Control
RPS17	1.15614e-25	-0.253505	0.811	0.933	3.01059e-21	Myeloid Covid vs Control
COMMD6	1.27201e-25	-0.547244	0.756	0.918	3.31233e-21	Myeloid Covid vs Control
RTN1	1.33666e-25	-0.226971	0.053	0.218	3.48065e-21	Myeloid Covid vs Control
HSPA1A	1.41015e-25	-0.41792	0.514	0.706	3.67202e-21	Myeloid Covid vs Control
VPS35	1.41027e-25	-0.234496	0.592	0.738	3.67235e-21	Myeloid Covid vs Control
ACAP2	1.61079e-25	0.182472	0.783	0.85	4.1945e-21	Myeloid Covid vs Control
IFI35	1.73694e-25	0.800096	0.621	0.369	4.52299e-21	Myeloid Covid vs Control
PLD3	1.88681e-25	0.192765	0.525	0.514	4.91324e-21	Myeloid Covid vs Control
EIF2S3	1.96514e-25	-0.322716	0.586	0.767	5.11724e-21	Myeloid Covid vs Control
FBXL5	2.31923e-25	0.346884	0.785	0.794	6.03929e-21	Myeloid Covid vs Control
CXCL2	2.61985e-25	1.02448	0.255	0.029	6.8221e-21	Myeloid Covid vs Control
FXYD5	2.77749e-25	-0.234555	0.805	0.929	7.23258e-21	Myeloid Covid vs Control
MEF2A	2.97447e-25	0.417277	0.639	0.546	7.74551e-21	Myeloid Covid vs Control
RSL24D1	3.17046e-25	-0.277996	0.542	0.709	8.25588e-21	Myeloid Covid vs Control
FOXN2	3.27736e-25	0.482281	0.584	0.438	8.53423e-21	Myeloid Covid vs Control
USP3	3.5044e-25	0.292541	0.727	0.727	9.12545e-21	Myeloid Covid vs Control
ANXA2	3.51682e-25	0.289439	0.881	0.934	9.15779e-21	Myeloid Covid vs Control
DSTN	3.57288e-25	-0.267498	0.333	0.501	9.30377e-21	Myeloid Covid vs Control
HSPA5	3.60923e-25	0.226865	0.618	0.649	9.39844e-21	Myeloid Covid vs Control
GNAS	3.91352e-25	-0.454396	0.805	0.937	1.01908e-20	Myeloid Covid vs Control
CRISPLD2	4.16814e-25	0.588338	0.497	0.254	1.08538e-20	Myeloid Covid vs Control
DICER1	4.40583e-25	0.226551	0.694	0.682	1.14728e-20	Myeloid Covid vs Control
ANXA1	5.53507e-25	0.493382	0.897	0.904	1.44133e-20	Myeloid Covid vs Control
RAB10	5.53641e-25	0.288081	0.749	0.775	1.44168e-20	Myeloid Covid vs Control
DNAJB6	6.19983e-25	0.256038	0.627	0.608	1.61444e-20	Myeloid Covid vs Control
YWHAG	6.45109e-25	0.339369	0.572	0.515	1.67986e-20	Myeloid Covid vs Control
LIMS1	7.55507e-25	0.285365	0.71	0.701	1.96734e-20	Myeloid Covid vs Control
IFIT2	8.23123e-25	1.20422	0.553	0.182	2.14341e-20	Myeloid Covid vs Control
EIF4EBP1	9.14954e-25	-0.314526	0.418	0.614	2.38254e-20	Myeloid Covid vs Control
TRIR	9.34413e-25	-0.32708	0.753	0.891	2.43321e-20	Myeloid Covid vs Control
CACYBP	1.31754e-24	-0.222827	0.327	0.495	3.43088e-20	Myeloid Covid vs Control
METTL9	1.33097e-24	0.481359	0.769	0.737	3.46586e-20	Myeloid Covid vs Control
HADHA	1.48322e-24	-0.207496	0.631	0.77	3.86229e-20	Myeloid Covid vs Control
PTP4A3	1.58871e-24	-0.270038	0.048	0.191	4.137e-20	Myeloid Covid vs Control
HBB	1.6884e-24	-0.703026	0.481	0.549	4.39659e-20	Myeloid Covid vs Control
IMPDH2	2.07244e-24	-0.277287	0.12	0.324	5.39663e-20	Myeloid Covid vs Control
OAS3	2.14372e-24	1.14972	0.629	0.18	5.58226e-20	Myeloid Covid vs Control
FBL	2.57644e-24	-0.36908	0.341	0.554	6.70905e-20	Myeloid Covid vs Control
ELF1	2.58197e-24	0.283589	0.74	0.752	6.72345e-20	Myeloid Covid vs Control
RXRA	2.68788e-24	-0.186046	0.686	0.813	6.99924e-20	Myeloid Covid vs Control
FAM89B	2.73924e-24	-0.239177	0.425	0.563	7.13297e-20	Myeloid Covid vs Control
AQP9	2.74408e-24	0.843681	0.565	0.174	7.14558e-20	Myeloid Covid vs Control
CALHM2	2.80264e-24	-0.302482	0.207	0.41	7.29809e-20	Myeloid Covid vs Control
DDX60	3.33278e-24	0.772376	0.488	0.12	8.67855e-20	Myeloid Covid vs Control
RNASE1	4.31164e-24	0.780702	0.2	0.027	1.12275e-19	Myeloid Covid vs Control
PHIP	6.24311e-24	0.318575	0.633	0.58	1.62571e-19	Myeloid Covid vs Control
LILRB1	7.03281e-24	0.228975	0.649	0.643	1.83134e-19	Myeloid Covid vs Control
MDH2	7.06498e-24	-0.185464	0.534	0.673	1.83972e-19	Myeloid Covid vs Control
PELI1	7.20549e-24	0.374207	0.498	0.366	1.87631e-19	Myeloid Covid vs Control
QARS	7.45818e-24	-0.334379	0.316	0.528	1.94211e-19	Myeloid Covid vs Control
NAPRT	7.59731e-24	0.199462	0.566	0.549	1.97834e-19	Myeloid Covid vs Control
SRGAP2	8.67901e-24	0.446693	0.531	0.396	2.26001e-19	Myeloid Covid vs Control
EZR	9.78601e-24	-0.252041	0.567	0.704	2.54828e-19	Myeloid Covid vs Control
COX7A2L	1.02062e-23	-0.264425	0.552	0.706	2.6577e-19	Myeloid Covid vs Control
LCP2	1.19627e-23	0.282154	0.676	0.65	3.11509e-19	Myeloid Covid vs Control
NEXN	1.20464e-23	0.62407	0.364	0.055	3.13689e-19	Myeloid Covid vs Control
CTSZ	1.29875e-23	-0.246031	0.825	0.919	3.38194e-19	Myeloid Covid vs Control
TSPAN32	1.50567e-23	-0.217008	0.191	0.349	3.92077e-19	Myeloid Covid vs Control
RPS20	1.63728e-23	-0.603471	0.877	0.975	4.26348e-19	Myeloid Covid vs Control
ZC3H15	1.68881e-23	0.19187	0.614	0.613	4.39766e-19	Myeloid Covid vs Control
GPX4	1.77373e-23	-0.311229	0.728	0.872	4.61879e-19	Myeloid Covid vs Control
TOMM20	2.03916e-23	-0.297628	0.574	0.759	5.30998e-19	Myeloid Covid vs Control
C16orf72	2.18809e-23	0.244176	0.637	0.623	5.6978e-19	Myeloid Covid vs Control
RAB32	2.5877e-23	-0.244998	0.609	0.745	6.73837e-19	Myeloid Covid vs Control
OXA1L	2.62995e-23	-0.306073	0.476	0.644	6.84839e-19	Myeloid Covid vs Control
NDUFB3	2.74459e-23	0.219042	0.625	0.623	7.14691e-19	Myeloid Covid vs Control
HINT1	2.84007e-23	-0.511086	0.666	0.84	7.39555e-19	Myeloid Covid vs Control
RBPJ	3.10511e-23	0.188537	0.667	0.668	8.08571e-19	Myeloid Covid vs Control
ERCC1	3.12767e-23	-0.22483	0.383	0.538	8.14446e-19	Myeloid Covid vs Control
GDI2	3.52631e-23	-0.219008	0.759	0.878	9.18251e-19	Myeloid Covid vs Control
UTRN	3.99461e-23	0.19411	0.683	0.671	1.0402e-18	Myeloid Covid vs Control
TBCB	4.2386e-23	-0.24416	0.457	0.589	1.10373e-18	Myeloid Covid vs Control
VPS51	4.47172e-23	-0.244924	0.306	0.487	1.16444e-18	Myeloid Covid vs Control
PNN	4.91837e-23	-0.187512	0.458	0.599	1.28074e-18	Myeloid Covid vs Control
MPC1	5.76594e-23	-0.198579	0.371	0.507	1.50145e-18	Myeloid Covid vs Control
EIF4G1	6.5869e-23	0.228629	0.591	0.577	1.71523e-18	Myeloid Covid vs Control
RNF181	6.59023e-23	0.208802	0.607	0.607	1.7161e-18	Myeloid Covid vs Control
LTB	7.22214e-23	-0.453281	0.171	0.389	1.88065e-18	Myeloid Covid vs Control
ZFP36L1	7.99639e-23	0.354059	0.779	0.846	2.08226e-18	Myeloid Covid vs Control
AAK1	8.28637e-23	0.377366	0.632	0.571	2.15777e-18	Myeloid Covid vs Control
TAF15	8.56151e-23	-0.213677	0.473	0.609	2.22942e-18	Myeloid Covid vs Control
AL139246.5	9.88284e-23	-0.221431	0.108	0.237	2.57349e-18	Myeloid Covid vs Control
PSMC4	1.00938e-22	-0.196384	0.368	0.489	2.62842e-18	Myeloid Covid vs Control
ICAM3	1.09004e-22	-0.308045	0.668	0.805	2.83846e-18	Myeloid Covid vs Control
MSN	1.11171e-22	-0.21211	0.853	0.945	2.8949e-18	Myeloid Covid vs Control
KIAA1958	1.15948e-22	0.444366	0.287	0.033	3.01928e-18	Myeloid Covid vs Control
KCNK6	1.62783e-22	-0.474241	0.309	0.526	4.23886e-18	Myeloid Covid vs Control
MAP2K1	1.6982e-22	0.22837	0.555	0.513	4.42211e-18	Myeloid Covid vs Control
G6PD	1.69988e-22	0.269377	0.579	0.522	4.42648e-18	Myeloid Covid vs Control
NAAA	1.76101e-22	-0.449509	0.51	0.678	4.58566e-18	Myeloid Covid vs Control
IVD	1.78867e-22	-0.197465	0.167	0.289	4.65769e-18	Myeloid Covid vs Control
NUDT3	1.81559e-22	-0.25887	0.473	0.62	4.7278e-18	Myeloid Covid vs Control
UNC119	1.8241e-22	-0.327511	0.334	0.506	4.74996e-18	Myeloid Covid vs Control
UBA52	2.10705e-22	-0.421118	0.957	0.996	5.48675e-18	Myeloid Covid vs Control
TPM4	2.1794e-22	0.397048	0.694	0.657	5.67516e-18	Myeloid Covid vs Control
KLF3	2.24776e-22	-0.270298	0.58	0.687	5.85318e-18	Myeloid Covid vs Control
AC008105.3	2.4297e-22	-0.187321	0.184	0.353	6.32695e-18	Myeloid Covid vs Control
PIAS1	2.48085e-22	0.208361	0.641	0.63	6.46013e-18	Myeloid Covid vs Control
SLC31A2	2.49088e-22	0.239123	0.546	0.495	6.48626e-18	Myeloid Covid vs Control
SIGLEC10	2.53849e-22	-0.30748	0.343	0.394	6.61023e-18	Myeloid Covid vs Control
RIOK3	2.58407e-22	0.230568	0.664	0.661	6.72892e-18	Myeloid Covid vs Control
CYTH1	2.6161e-22	0.232617	0.678	0.688	6.81233e-18	Myeloid Covid vs Control
TBC1D10C	2.65922e-22	-0.255127	0.287	0.464	6.92462e-18	Myeloid Covid vs Control
2022-03-01	2.77294e-22	0.546996	0.4	0.159	7.22074e-18	Myeloid Covid vs Control
SAT1	2.81937e-22	0.426633	0.954	0.984	7.34163e-18	Myeloid Covid vs Control
MLEC	2.87011e-22	-0.276237	0.34	0.499	7.47376e-18	Myeloid Covid vs Control
NUMB	3.00959e-22	0.303766	0.7	0.694	7.83696e-18	Myeloid Covid vs Control
SETX	3.02563e-22	0.201814	0.703	0.709	7.87873e-18	Myeloid Covid vs Control
RPN1	3.19898e-22	0.193134	0.642	0.645	8.33014e-18	Myeloid Covid vs Control
UBE2D1	3.26438e-22	0.239272	0.71	0.692	8.50044e-18	Myeloid Covid vs Control
RAN	3.44097e-22	-0.220715	0.586	0.726	8.96028e-18	Myeloid Covid vs Control
CCT3	3.85626e-22	-0.194977	0.41	0.555	1.00417e-17	Myeloid Covid vs Control
GLG1	3.92914e-22	0.250912	0.635	0.609	1.02315e-17	Myeloid Covid vs Control
PPIA	3.97139e-22	-0.427209	0.796	0.928	1.03415e-17	Myeloid Covid vs Control
ZNF706	4.3531e-22	-0.207097	0.589	0.734	1.13355e-17	Myeloid Covid vs Control
H2AFZ	4.44429e-22	-0.278429	0.649	0.775	1.15729e-17	Myeloid Covid vs Control
PEPD	5.68699e-22	0.328075	0.516	0.459	1.48089e-17	Myeloid Covid vs Control
CCNI	6.23484e-22	-0.444085	0.841	0.957	1.62355e-17	Myeloid Covid vs Control
KIAA1551	7.04791e-22	0.329919	0.566	0.544	1.83527e-17	Myeloid Covid vs Control
CMIP	7.33885e-22	0.32681	0.69	0.618	1.91104e-17	Myeloid Covid vs Control
PAQR7	7.9045e-22	-0.245879	0.05	0.229	2.05833e-17	Myeloid Covid vs Control
TRIM38	9.10094e-22	0.315262	0.737	0.743	2.36988e-17	Myeloid Covid vs Control
TTC3	1.00159e-21	-0.386127	0.362	0.587	2.60814e-17	Myeloid Covid vs Control
EEF1D	1.00345e-21	-0.448372	0.849	0.964	2.61298e-17	Myeloid Covid vs Control
MGST1	1.01658e-21	0.519325	0.619	0.444	2.64716e-17	Myeloid Covid vs Control
DEDD2	1.05717e-21	-0.202773	0.364	0.48	2.75286e-17	Myeloid Covid vs Control
LYL1	1.07594e-21	-0.192621	0.481	0.616	2.80175e-17	Myeloid Covid vs Control
VAMP2	1.09447e-21	-0.234144	0.571	0.714	2.84999e-17	Myeloid Covid vs Control
SSNA1	1.30394e-21	-0.274898	0.389	0.558	3.39545e-17	Myeloid Covid vs Control
HRH2	1.35088e-21	0.216663	0.612	0.599	3.51769e-17	Myeloid Covid vs Control
ARPC2	1.39827e-21	-0.246803	0.909	0.987	3.64108e-17	Myeloid Covid vs Control
SAMD9	2.015e-21	1.11301	0.676	0.361	5.24707e-17	Myeloid Covid vs Control
CALR	2.26107e-21	0.359521	0.685	0.709	5.88784e-17	Myeloid Covid vs Control
CMTM3	2.52095e-21	-0.300359	0.364	0.54	6.56454e-17	Myeloid Covid vs Control
PLIN3	2.53567e-21	0.447901	0.568	0.408	6.60289e-17	Myeloid Covid vs Control
RPL37A	2.61088e-21	-0.429979	0.954	0.989	6.79873e-17	Myeloid Covid vs Control
STXBP2	2.86346e-21	-0.189996	0.84	0.938	7.45645e-17	Myeloid Covid vs Control
ATP5MC2	3.02107e-21	-0.278881	0.858	0.97	7.86687e-17	Myeloid Covid vs Control
RHOB	3.13692e-21	0.258494	0.648	0.694	8.16855e-17	Myeloid Covid vs Control
TPM3	3.54007e-21	0.365279	0.917	0.962	9.21835e-17	Myeloid Covid vs Control
FLOT2	3.91596e-21	0.354952	0.646	0.585	1.01972e-16	Myeloid Covid vs Control
IER2	4.3901e-21	0.583919	0.84	0.911	1.14318e-16	Myeloid Covid vs Control
ALDOA	4.45189e-21	0.280336	0.485	0.389	1.15927e-16	Myeloid Covid vs Control
JARID2	5.02756e-21	0.36983	0.564	0.452	1.30918e-16	Myeloid Covid vs Control
CDH23	5.34045e-21	-0.256085	0.183	0.309	1.39065e-16	Myeloid Covid vs Control
ACSL4	5.91705e-21	0.421013	0.645	0.529	1.5408e-16	Myeloid Covid vs Control
TNFRSF8	5.9222e-21	-0.222721	0.076	0.203	1.54214e-16	Myeloid Covid vs Control
GM2A	6.01877e-21	0.63308	0.566	0.338	1.56729e-16	Myeloid Covid vs Control
PTP4A2	6.52226e-21	-0.211695	0.853	0.947	1.6984e-16	Myeloid Covid vs Control
HMGN3	6.62268e-21	-0.216775	0.466	0.63	1.72455e-16	Myeloid Covid vs Control
PECAM1	7.88864e-21	-0.22417	0.77	0.852	2.0542e-16	Myeloid Covid vs Control
RPS19BP1	8.54032e-21	-0.199316	0.357	0.502	2.2239e-16	Myeloid Covid vs Control
ADCY7	9.13414e-21	0.224859	0.629	0.634	2.37853e-16	Myeloid Covid vs Control
PSMA3	1.09103e-20	0.22816	0.506	0.47	2.84105e-16	Myeloid Covid vs Control
TKT	1.13978e-20	-0.307707	0.874	0.97	2.96798e-16	Myeloid Covid vs Control
C1QBP	1.14908e-20	-0.211649	0.422	0.562	2.9922e-16	Myeloid Covid vs Control
COX7C	1.38469e-20	-0.264543	0.846	0.951	3.60574e-16	Myeloid Covid vs Control
HSP90AA1	1.39668e-20	-0.196767	0.841	0.926	3.63697e-16	Myeloid Covid vs Control
CALHM6	1.48005e-20	0.210268	0.529	0.502	3.85405e-16	Myeloid Covid vs Control
RPL35	1.49688e-20	-0.42404	0.916	0.981	3.89788e-16	Myeloid Covid vs Control
TMC8	1.53022e-20	-0.282495	0.249	0.434	3.9847e-16	Myeloid Covid vs Control
MCRIP2	1.59745e-20	-0.232393	0.202	0.341	4.15976e-16	Myeloid Covid vs Control
ODF3B	1.68221e-20	0.39449	0.546	0.387	4.38049e-16	Myeloid Covid vs Control
ANKRD28	1.78596e-20	0.574322	0.33	0.063	4.65064e-16	Myeloid Covid vs Control
GNAI3	1.84786e-20	0.197165	0.637	0.643	4.81182e-16	Myeloid Covid vs Control
TRIP12	1.89342e-20	0.350059	0.659	0.599	4.93047e-16	Myeloid Covid vs Control
SSB	2.04837e-20	0.363773	0.642	0.601	5.33394e-16	Myeloid Covid vs Control
PTPN12	2.05712e-20	0.259772	0.639	0.608	5.35674e-16	Myeloid Covid vs Control
PIM3	2.12917e-20	0.45295	0.502	0.355	5.54435e-16	Myeloid Covid vs Control
FFAR2	2.21061e-20	0.743994	0.425	0.105	5.75643e-16	Myeloid Covid vs Control
ADA	2.22177e-20	-0.238545	0.099	0.232	5.78549e-16	Myeloid Covid vs Control
TMEM134	2.27473e-20	-0.313521	0.166	0.364	5.92341e-16	Myeloid Covid vs Control
RGS18	2.45341e-20	0.241148	0.669	0.65	6.38868e-16	Myeloid Covid vs Control
ITGAM	2.83473e-20	0.744027	0.765	0.519	7.38165e-16	Myeloid Covid vs Control
DIAPH1	2.87159e-20	0.229054	0.702	0.727	7.47763e-16	Myeloid Covid vs Control
SLC6A6	3.28243e-20	0.287606	0.591	0.515	8.54745e-16	Myeloid Covid vs Control
OTOF	3.28605e-20	0.879322	0.252	0	8.55687e-16	Myeloid Covid vs Control
CXCL8	3.40599e-20	2.1428	0.51	0.136	8.86919e-16	Myeloid Covid vs Control
ABI3	4.06362e-20	-0.371299	0.347	0.533	1.05817e-15	Myeloid Covid vs Control
CD300A	4.14082e-20	0.195562	0.505	0.493	1.07827e-15	Myeloid Covid vs Control
IL16	4.27453e-20	-0.257963	0.365	0.53	1.11309e-15	Myeloid Covid vs Control
RNF145	4.47529e-20	0.290211	0.542	0.493	1.16537e-15	Myeloid Covid vs Control
USP8	4.50584e-20	0.366737	0.645	0.57	1.17332e-15	Myeloid Covid vs Control
PLCB2	6.11325e-20	-0.205886	0.564	0.708	1.59189e-15	Myeloid Covid vs Control
UBALD2	6.75903e-20	0.21318	0.557	0.523	1.76005e-15	Myeloid Covid vs Control
EMILIN2	7.2669e-20	0.281874	0.672	0.648	1.8923e-15	Myeloid Covid vs Control
SERPINB6	7.39951e-20	-0.201104	0.542	0.678	1.92683e-15	Myeloid Covid vs Control
ECHS1	7.86923e-20	-0.205198	0.323	0.482	2.04915e-15	Myeloid Covid vs Control
MT-ND5	8.05534e-20	-0.267958	0.898	0.976	2.09761e-15	Myeloid Covid vs Control
ALDH16A1	8.21058e-20	-0.270828	0.209	0.407	2.13803e-15	Myeloid Covid vs Control
SLTM	9.32104e-20	0.183802	0.612	0.621	2.4272e-15	Myeloid Covid vs Control
EPHB2	1.06687e-19	0.307749	0.238	0.037	2.77812e-15	Myeloid Covid vs Control
TAOK1	1.2309e-19	0.215118	0.645	0.629	3.20526e-15	Myeloid Covid vs Control
AHR	1.30615e-19	0.343317	0.549	0.472	3.40121e-15	Myeloid Covid vs Control
KLHDC7B	1.31439e-19	0.406969	0.282	0.056	3.42266e-15	Myeloid Covid vs Control
SPRED1	1.33216e-19	-0.224639	0.046	0.201	3.46894e-15	Myeloid Covid vs Control
HELZ	1.53796e-19	0.423733	0.674	0.579	4.00484e-15	Myeloid Covid vs Control
WASF2	1.63658e-19	-0.2875	0.728	0.842	4.26167e-15	Myeloid Covid vs Control
B4GALT5	1.78367e-19	0.574359	0.511	0.311	4.64468e-15	Myeloid Covid vs Control
EIF3B	1.92458e-19	-0.389407	0.408	0.622	5.01159e-15	Myeloid Covid vs Control
CLEC4D	2.02866e-19	0.398696	0.264	0.07	5.28264e-15	Myeloid Covid vs Control
CREB5	2.09785e-19	0.616474	0.6	0.355	5.46281e-15	Myeloid Covid vs Control
SLC8A1	2.23028e-19	0.280514	0.574	0.513	5.80766e-15	Myeloid Covid vs Control
TIMM8B	2.43932e-19	0.185272	0.574	0.565	6.352e-15	Myeloid Covid vs Control
COPS3	2.50319e-19	-0.198038	0.272	0.398	6.51831e-15	Myeloid Covid vs Control
AAMP	2.56347e-19	-0.189292	0.3	0.45	6.67528e-15	Myeloid Covid vs Control
C2	2.64352e-19	0.416209	0.181	0.029	6.88372e-15	Myeloid Covid vs Control
APEX1	2.71411e-19	-0.387149	0.345	0.571	7.06754e-15	Myeloid Covid vs Control
ARL4C	2.80743e-19	-0.296879	0.142	0.306	7.31055e-15	Myeloid Covid vs Control
RAB1A	3.00066e-19	0.357758	0.602	0.496	7.81373e-15	Myeloid Covid vs Control
OSTC	3.02924e-19	-0.243891	0.416	0.579	7.88815e-15	Myeloid Covid vs Control
C5AR1	3.16127e-19	0.686083	0.775	0.662	8.23194e-15	Myeloid Covid vs Control
CD14	3.40353e-19	0.708652	0.894	0.697	8.86279e-15	Myeloid Covid vs Control
ADGRE2	3.72302e-19	-0.31126	0.455	0.604	9.69475e-15	Myeloid Covid vs Control
PSMC6	3.7403e-19	0.229124	0.583	0.547	9.73975e-15	Myeloid Covid vs Control
ST8SIA4	3.77854e-19	0.457919	0.555	0.404	9.83931e-15	Myeloid Covid vs Control
AP2A1	3.95301e-19	-0.231116	0.47	0.588	1.02936e-14	Myeloid Covid vs Control
PHF11	4.34646e-19	0.486241	0.563	0.391	1.13182e-14	Myeloid Covid vs Control
MLXIP	4.60575e-19	0.226844	0.537	0.468	1.19934e-14	Myeloid Covid vs Control
RPL31	5.40529e-19	-0.326242	0.865	0.967	1.40754e-14	Myeloid Covid vs Control
PCMT1	5.43738e-19	0.240302	0.59	0.549	1.41589e-14	Myeloid Covid vs Control
HMOX1	5.54439e-19	-0.448921	0.536	0.591	1.44376e-14	Myeloid Covid vs Control
RPL29	5.73535e-19	-0.544964	0.935	0.991	1.49349e-14	Myeloid Covid vs Control
CLEC4A	6.02862e-19	-0.209869	0.482	0.607	1.56985e-14	Myeloid Covid vs Control
CALM2	6.10349e-19	-0.201853	0.885	0.975	1.58935e-14	Myeloid Covid vs Control
CITED2	7.05813e-19	0.213394	0.528	0.536	1.83794e-14	Myeloid Covid vs Control
EIF6	7.46283e-19	-0.258756	0.472	0.632	1.94332e-14	Myeloid Covid vs Control
BAZ2A	7.60993e-19	0.208174	0.581	0.551	1.98162e-14	Myeloid Covid vs Control
PDP1	7.67603e-19	-0.222269	0.301	0.421	1.99884e-14	Myeloid Covid vs Control
NUCKS1	7.74478e-19	-0.244865	0.482	0.627	2.01674e-14	Myeloid Covid vs Control
BRD7	8.42288e-19	0.275704	0.556	0.487	2.19332e-14	Myeloid Covid vs Control
KYNU	8.63274e-19	0.277626	0.447	0.376	2.24796e-14	Myeloid Covid vs Control
MRPS6	9.0255e-19	-0.293018	0.243	0.44	2.35024e-14	Myeloid Covid vs Control
RB1	9.54938e-19	0.289283	0.549	0.478	2.48666e-14	Myeloid Covid vs Control
TPI1	9.98437e-19	-0.222866	0.787	0.898	2.59993e-14	Myeloid Covid vs Control
AC147067.1	1.06246e-18	-0.199646	0.075	0.207	2.76666e-14	Myeloid Covid vs Control
HIGD2A	1.07637e-18	-0.326964	0.741	0.875	2.80287e-14	Myeloid Covid vs Control
YPEL5	1.12693e-18	0.290909	0.648	0.611	2.93453e-14	Myeloid Covid vs Control
TET2	1.16446e-18	0.338207	0.684	0.642	3.03225e-14	Myeloid Covid vs Control
TRIM25	1.21429e-18	0.493956	0.488	0.298	3.16201e-14	Myeloid Covid vs Control
AIM2	1.24898e-18	0.237096	0.181	0.038	3.25233e-14	Myeloid Covid vs Control
LITAF	1.40347e-18	0.326581	0.626	0.582	3.65465e-14	Myeloid Covid vs Control
UFC1	1.41183e-18	-0.18399	0.497	0.627	3.67639e-14	Myeloid Covid vs Control
MCTP2	1.41951e-18	0.429451	0.225	0.033	3.6964e-14	Myeloid Covid vs Control
EMP3	1.42319e-18	-0.261909	0.888	0.967	3.70598e-14	Myeloid Covid vs Control
HIF1A	1.44075e-18	0.606195	0.704	0.551	3.7517e-14	Myeloid Covid vs Control
HNRNPU	1.74919e-18	0.235002	0.862	0.909	4.55489e-14	Myeloid Covid vs Control
TRAF3IP3	1.75322e-18	-0.272032	0.548	0.703	4.56538e-14	Myeloid Covid vs Control
RSL1D1	1.80139e-18	-0.229617	0.596	0.728	4.69082e-14	Myeloid Covid vs Control
ACTR3	2.01318e-18	0.199711	0.844	0.887	5.24231e-14	Myeloid Covid vs Control
FGD4	2.24153e-18	0.359935	0.586	0.468	5.83694e-14	Myeloid Covid vs Control
PBRM1	2.68025e-18	0.202249	0.558	0.53	6.97936e-14	Myeloid Covid vs Control
FAM129A	2.80347e-18	0.707171	0.563	0.28	7.30024e-14	Myeloid Covid vs Control
CPVL	2.84102e-18	-0.365894	0.711	0.847	7.39802e-14	Myeloid Covid vs Control
NFKBIZ	3.0918e-18	0.338913	0.708	0.595	8.05104e-14	Myeloid Covid vs Control
NCF4	3.33732e-18	0.375827	0.591	0.474	8.69037e-14	Myeloid Covid vs Control
RPS28	3.62018e-18	-0.493974	0.97	0.998	9.42695e-14	Myeloid Covid vs Control
LRRC75A	3.80205e-18	-0.248586	0.207	0.384	9.90055e-14	Myeloid Covid vs Control
POLR2G	3.88272e-18	-0.237289	0.339	0.503	1.01106e-13	Myeloid Covid vs Control
GBP4	4.33247e-18	0.459514	0.466	0.306	1.12818e-13	Myeloid Covid vs Control
GPCPD1	4.35999e-18	0.37723	0.707	0.637	1.13534e-13	Myeloid Covid vs Control
ADI1	4.40207e-18	-0.230553	0.388	0.528	1.1463e-13	Myeloid Covid vs Control
JAK3	4.49536e-18	0.557593	0.488	0.297	1.17059e-13	Myeloid Covid vs Control
BNIP2	4.65488e-18	0.27359	0.735	0.729	1.21213e-13	Myeloid Covid vs Control
CPD	5.18459e-18	0.334029	0.519	0.407	1.35007e-13	Myeloid Covid vs Control
NRGN	5.6235e-18	-0.374266	0.483	0.645	1.46436e-13	Myeloid Covid vs Control
CHCHD10	6.17837e-18	-0.302813	0.54	0.706	1.60885e-13	Myeloid Covid vs Control
PPBP	6.48387e-18	-0.193174	0.07	0.145	1.6884e-13	Myeloid Covid vs Control
RAB4A	7.03549e-18	-0.258742	0.234	0.394	1.83204e-13	Myeloid Covid vs Control
ARF4	7.46215e-18	0.244968	0.518	0.458	1.94314e-13	Myeloid Covid vs Control
MGST3	7.8781e-18	0.185125	0.552	0.548	2.05146e-13	Myeloid Covid vs Control
KLHL8	8.3833e-18	0.343673	0.464	0.309	2.18301e-13	Myeloid Covid vs Control
TET3	8.57367e-18	0.395505	0.554	0.381	2.23258e-13	Myeloid Covid vs Control
S100A10	8.7695e-18	0.286661	0.924	0.978	2.28358e-13	Myeloid Covid vs Control
CYBRD1	1.01131e-17	-0.317178	0.137	0.337	2.63345e-13	Myeloid Covid vs Control
CNTRL	1.01981e-17	0.249411	0.505	0.438	2.6556e-13	Myeloid Covid vs Control
AFF4	1.06498e-17	0.290447	0.509	0.415	2.77321e-13	Myeloid Covid vs Control
MTHFD2	1.09618e-17	0.418465	0.525	0.395	2.85444e-13	Myeloid Covid vs Control
DCXR	1.13538e-17	-0.226879	0.315	0.475	2.95654e-13	Myeloid Covid vs Control
ATP2B1-AS1	1.15749e-17	0.246126	0.69	0.703	3.0141e-13	Myeloid Covid vs Control
CAMK1	1.1868e-17	-0.247228	0.333	0.468	3.09044e-13	Myeloid Covid vs Control
CLIP1	1.18985e-17	0.195237	0.587	0.558	3.09837e-13	Myeloid Covid vs Control
HLA-DRA	1.26578e-17	-0.926244	0.887	0.984	3.2961e-13	Myeloid Covid vs Control
FKBP15	1.27063e-17	0.186165	0.589	0.571	3.30872e-13	Myeloid Covid vs Control
RRBP1	1.35491e-17	0.402787	0.586	0.47	3.5282e-13	Myeloid Covid vs Control
HES4	1.49964e-17	-0.359822	0.123	0.222	3.90506e-13	Myeloid Covid vs Control
CFD	1.60876e-17	-0.384968	0.777	0.872	4.18922e-13	Myeloid Covid vs Control
NPTN	1.6433e-17	0.26505	0.596	0.534	4.27916e-13	Myeloid Covid vs Control
LMBRD1	1.65249e-17	-0.185152	0.327	0.461	4.30307e-13	Myeloid Covid vs Control
NT5C	1.65593e-17	-0.189812	0.222	0.351	4.31204e-13	Myeloid Covid vs Control
MAP3K2	1.74519e-17	0.2411	0.674	0.664	4.54448e-13	Myeloid Covid vs Control
ISG20	1.76383e-17	0.668306	0.401	0.146	4.59302e-13	Myeloid Covid vs Control
KDM2A	1.95202e-17	0.234671	0.59	0.55	5.08307e-13	Myeloid Covid vs Control
SPPL2A	2.05618e-17	0.278308	0.546	0.495	5.35428e-13	Myeloid Covid vs Control
ANPEP	2.10509e-17	0.892718	0.591	0.196	5.48165e-13	Myeloid Covid vs Control
LCOR	2.22288e-17	0.268494	0.499	0.43	5.78839e-13	Myeloid Covid vs Control
SRGAP2C	2.42275e-17	0.381643	0.45	0.287	6.30885e-13	Myeloid Covid vs Control
STARD4	2.45648e-17	0.268097	0.249	0.093	6.39667e-13	Myeloid Covid vs Control
ATP6V1A	2.55024e-17	0.271092	0.66	0.631	6.64082e-13	Myeloid Covid vs Control
LIMD1	2.72902e-17	-0.2526	0.183	0.351	7.10638e-13	Myeloid Covid vs Control
LILRB2	2.75929e-17	0.369129	0.806	0.806	7.18519e-13	Myeloid Covid vs Control
PRKDC	2.779e-17	-0.237496	0.384	0.551	7.23651e-13	Myeloid Covid vs Control
MAF1	2.79969e-17	-0.243166	0.408	0.583	7.29038e-13	Myeloid Covid vs Control
PHF20	2.84436e-17	-0.196543	0.43	0.574	7.4067e-13	Myeloid Covid vs Control
SND1	2.97878e-17	-0.26661	0.35	0.52	7.75675e-13	Myeloid Covid vs Control
NDUFAF8	3.2844e-17	-0.235824	0.252	0.417	8.55258e-13	Myeloid Covid vs Control
RPS21	3.32079e-17	-0.467603	0.924	0.989	8.64735e-13	Myeloid Covid vs Control
POU2F2	3.49077e-17	-0.369593	0.779	0.911	9.08997e-13	Myeloid Covid vs Control
LINC00482	3.91019e-17	0.239078	0.168	0.04	1.01821e-12	Myeloid Covid vs Control
ROGDI	3.91611e-17	-0.193449	0.342	0.491	1.01975e-12	Myeloid Covid vs Control
CHD1	4.22735e-17	0.262365	0.637	0.613	1.1008e-12	Myeloid Covid vs Control
FAM162A	4.561e-17	-0.258209	0.156	0.319	1.18768e-12	Myeloid Covid vs Control
NAA10	4.68709e-17	-0.185926	0.341	0.467	1.22052e-12	Myeloid Covid vs Control
CYTOR	4.79825e-17	0.270125	0.42	0.314	1.24946e-12	Myeloid Covid vs Control
CCDC115	5.01635e-17	-0.184457	0.248	0.388	1.30626e-12	Myeloid Covid vs Control
PQLC3	5.04684e-17	-0.220262	0.384	0.558	1.3142e-12	Myeloid Covid vs Control
PNPLA2	5.18393e-17	0.211567	0.584	0.54	1.3499e-12	Myeloid Covid vs Control
TTC9	5.28733e-17	-0.18813	0.043	0.149	1.37682e-12	Myeloid Covid vs Control
CD300E	5.59555e-17	0.47545	0.644	0.602	1.45708e-12	Myeloid Covid vs Control
HMGB1	5.72257e-17	-0.235365	0.864	0.958	1.49016e-12	Myeloid Covid vs Control
ZNF217	6.09946e-17	-0.184699	0.501	0.631	1.5883e-12	Myeloid Covid vs Control
IFIH1	6.17224e-17	0.807212	0.522	0.211	1.60725e-12	Myeloid Covid vs Control
UQCRB	6.24975e-17	-0.403345	0.843	0.953	1.62743e-12	Myeloid Covid vs Control
DPEP2	7.06284e-17	-0.301686	0.225	0.414	1.83916e-12	Myeloid Covid vs Control
EVI5	7.25291e-17	-0.200243	0.398	0.514	1.88866e-12	Myeloid Covid vs Control
ADGRE5	7.49639e-17	-0.207572	0.708	0.804	1.95206e-12	Myeloid Covid vs Control
NME3	7.71352e-17	-0.23955	0.342	0.497	2.0086e-12	Myeloid Covid vs Control
SRGAP2B	8.54854e-17	0.348812	0.441	0.295	2.22604e-12	Myeloid Covid vs Control
CNPPD1	9.29327e-17	-0.295868	0.266	0.456	2.41997e-12	Myeloid Covid vs Control
TPST2	9.53164e-17	0.293273	0.532	0.458	2.48204e-12	Myeloid Covid vs Control
ADD3	9.55531e-17	0.255396	0.684	0.676	2.4882e-12	Myeloid Covid vs Control
PFDN5	1.06649e-16	-0.375842	0.913	0.984	2.77715e-12	Myeloid Covid vs Control
HLA-DQA1	1.11126e-16	-1.09876	0.196	0.339	2.89372e-12	Myeloid Covid vs Control
CCR2	1.28381e-16	0.51509	0.541	0.361	3.34303e-12	Myeloid Covid vs Control
IPO5	1.39743e-16	-0.22855	0.186	0.338	3.63892e-12	Myeloid Covid vs Control
CD244	1.44618e-16	-0.203745	0.115	0.257	3.76585e-12	Myeloid Covid vs Control
WDR11	1.61922e-16	-0.223803	0.385	0.526	4.21646e-12	Myeloid Covid vs Control
PLAUR	1.6229e-16	0.476912	0.635	0.569	4.22604e-12	Myeloid Covid vs Control
CYB5R4	1.69899e-16	0.274661	0.581	0.506	4.42417e-12	Myeloid Covid vs Control
DST	1.94884e-16	-0.237777	0.091	0.251	5.07477e-12	Myeloid Covid vs Control
PTP4A1	1.96528e-16	0.407396	0.562	0.446	5.11758e-12	Myeloid Covid vs Control
SLC3A2	2.03587e-16	0.198363	0.497	0.46	5.30142e-12	Myeloid Covid vs Control
MED13L	2.0434e-16	0.273698	0.665	0.634	5.32101e-12	Myeloid Covid vs Control
IDH1	2.27792e-16	0.385361	0.459	0.28	5.9317e-12	Myeloid Covid vs Control
RP2	2.33565e-16	0.287043	0.566	0.499	6.08203e-12	Myeloid Covid vs Control
NFE2	2.47586e-16	0.624306	0.563	0.328	6.44714e-12	Myeloid Covid vs Control
DMXL2	2.71261e-16	0.43505	0.762	0.713	7.06364e-12	Myeloid Covid vs Control
FAM20A	2.86496e-16	0.292774	0.19	0.03	7.46035e-12	Myeloid Covid vs Control
CXCL3	3.08416e-16	0.448791	0.118	0.009	8.03115e-12	Myeloid Covid vs Control
AZI2	3.84371e-16	0.392008	0.558	0.409	1.0009e-11	Myeloid Covid vs Control
ATM	4.11874e-16	-0.207403	0.539	0.673	1.07252e-11	Myeloid Covid vs Control
TNFRSF1B	4.41122e-16	-0.270595	0.833	0.931	1.14868e-11	Myeloid Covid vs Control
RSRC2	4.45252e-16	0.285774	0.586	0.529	1.15944e-11	Myeloid Covid vs Control
KANSL1	4.84497e-16	0.233762	0.602	0.575	1.26163e-11	Myeloid Covid vs Control
SLC2A3	5.24242e-16	0.883784	0.741	0.455	1.36513e-11	Myeloid Covid vs Control
CPNE1	5.87739e-16	-0.259168	0.37	0.536	1.53047e-11	Myeloid Covid vs Control
RNF144B	5.97825e-16	0.20815	0.519	0.453	1.55674e-11	Myeloid Covid vs Control
NFIL3	6.11618e-16	0.794715	0.547	0.22	1.59265e-11	Myeloid Covid vs Control
ITGAE	6.2885e-16	-0.257597	0.174	0.335	1.63752e-11	Myeloid Covid vs Control
VNN1	7.02066e-16	0.325115	0.226	0.091	1.82818e-11	Myeloid Covid vs Control
CIR1	7.05802e-16	0.284941	0.573	0.521	1.83791e-11	Myeloid Covid vs Control
STOM	7.48289e-16	0.508116	0.431	0.213	1.94854e-11	Myeloid Covid vs Control
RARRES3	7.51885e-16	0.200496	0.457	0.403	1.95791e-11	Myeloid Covid vs Control
HLX	8.61187e-16	0.520137	0.369	0.142	2.24253e-11	Myeloid Covid vs Control
DUSP22	8.62484e-16	-0.219148	0.345	0.482	2.24591e-11	Myeloid Covid vs Control
SEMA4D	9.15067e-16	0.31071	0.585	0.495	2.38284e-11	Myeloid Covid vs Control
ATP5MG	1.17894e-15	-0.24279	0.876	0.963	3.06996e-11	Myeloid Covid vs Control
SERINC1	1.30659e-15	0.214513	0.645	0.649	3.40236e-11	Myeloid Covid vs Control
HGSNAT	1.32915e-15	-0.187367	0.26	0.382	3.46111e-11	Myeloid Covid vs Control
KIAA0319L	1.38681e-15	0.428877	0.574	0.391	3.61125e-11	Myeloid Covid vs Control
C11orf21	1.51704e-15	-0.191719	0.325	0.46	3.95037e-11	Myeloid Covid vs Control
DIAPH2	1.6504e-15	0.224929	0.523	0.466	4.29763e-11	Myeloid Covid vs Control
CUL1	1.76371e-15	0.684611	0.546	0.278	4.5927e-11	Myeloid Covid vs Control
IMP3	1.77318e-15	-0.193357	0.307	0.456	4.61736e-11	Myeloid Covid vs Control
HSD17B10	1.93039e-15	-0.191944	0.374	0.516	5.02675e-11	Myeloid Covid vs Control
COX4I1	2.08263e-15	-0.215775	0.891	0.975	5.42317e-11	Myeloid Covid vs Control
ETV6	2.09249e-15	0.202904	0.569	0.532	5.44884e-11	Myeloid Covid vs Control
CLK1	2.12404e-15	0.407579	0.599	0.476	5.531e-11	Myeloid Covid vs Control
ERO1A	2.42921e-15	0.31031	0.559	0.442	6.32565e-11	Myeloid Covid vs Control
CCT2	2.46603e-15	-0.183776	0.31	0.428	6.42155e-11	Myeloid Covid vs Control
CRYBG1	2.59071e-15	0.300634	0.536	0.413	6.74622e-11	Myeloid Covid vs Control
KCNE1	2.92734e-15	0.457459	0.348	0.133	7.62279e-11	Myeloid Covid vs Control
CYFIP2	2.92871e-15	-0.195536	0.225	0.317	7.62636e-11	Myeloid Covid vs Control
LARP7	2.98014e-15	0.272038	0.526	0.47	7.76028e-11	Myeloid Covid vs Control
HEBP2	3.17442e-15	0.241673	0.695	0.661	8.2662e-11	Myeloid Covid vs Control
PDE4B	3.21888e-15	0.291756	0.244	0.129	8.38195e-11	Myeloid Covid vs Control
MMP25	3.64772e-15	0.27336	0.161	0.036	9.49866e-11	Myeloid Covid vs Control
CDK2AP1	3.76177e-15	-0.208113	0.174	0.319	9.79565e-11	Myeloid Covid vs Control
PARP12	4.00432e-15	0.531201	0.454	0.201	1.04273e-10	Myeloid Covid vs Control
LBR	4.20693e-15	0.327693	0.673	0.637	1.09549e-10	Myeloid Covid vs Control
LUC7L3	4.83623e-15	-0.290342	0.469	0.627	1.25935e-10	Myeloid Covid vs Control
CCZ1B	5.26436e-15	-0.208214	0.236	0.373	1.37084e-10	Myeloid Covid vs Control
HECA	5.32962e-15	0.286317	0.516	0.422	1.38783e-10	Myeloid Covid vs Control
PLK3	5.40319e-15	0.418126	0.407	0.212	1.40699e-10	Myeloid Covid vs Control
UTY	5.60949e-15	0.23433	0.17	0.048	1.46071e-10	Myeloid Covid vs Control
MEF2C	6.32026e-15	-0.245154	0.581	0.718	1.6458e-10	Myeloid Covid vs Control
LEPROTL1	6.8406e-15	0.318126	0.504	0.399	1.78129e-10	Myeloid Covid vs Control
FAU	7.48651e-15	-0.332693	0.947	0.998	1.94949e-10	Myeloid Covid vs Control
NLRC5	7.98052e-15	0.354924	0.414	0.249	2.07813e-10	Myeloid Covid vs Control
UBR4	8.59218e-15	0.319001	0.536	0.434	2.2374e-10	Myeloid Covid vs Control
ATP6V1E1	8.64803e-15	0.187985	0.566	0.525	2.25195e-10	Myeloid Covid vs Control
ABHD5	8.68528e-15	0.366308	0.468	0.381	2.26165e-10	Myeloid Covid vs Control
GPBP1	9.07839e-15	0.204604	0.574	0.56	2.36401e-10	Myeloid Covid vs Control
SLCO3A1	9.16025e-15	0.187322	0.602	0.58	2.38533e-10	Myeloid Covid vs Control
MAN2A2	9.72267e-15	0.193347	0.297	0.206	2.53178e-10	Myeloid Covid vs Control
ATP11A	1.01216e-14	0.224585	0.588	0.543	2.63567e-10	Myeloid Covid vs Control
SUMF2	1.12332e-14	-0.204435	0.277	0.428	2.92512e-10	Myeloid Covid vs Control
KLF7	1.24545e-14	0.298505	0.482	0.408	3.24316e-10	Myeloid Covid vs Control
TMEM256	1.35549e-14	-0.280559	0.405	0.566	3.52969e-10	Myeloid Covid vs Control
MAFF	1.38475e-14	0.219985	0.165	0.026	3.60588e-10	Myeloid Covid vs Control
ARPIN	1.49636e-14	-0.213439	0.14	0.266	3.89653e-10	Myeloid Covid vs Control
ECH1	1.67648e-14	0.215037	0.517	0.491	4.36556e-10	Myeloid Covid vs Control
DDX3Y	1.79332e-14	0.4397	0.277	0.065	4.66982e-10	Myeloid Covid vs Control
MRPS18C	1.94277e-14	0.291113	0.513	0.431	5.05897e-10	Myeloid Covid vs Control
CD82	2.03697e-14	0.463149	0.345	0.111	5.30428e-10	Myeloid Covid vs Control
RHOT1	2.06118e-14	0.279452	0.477	0.363	5.36732e-10	Myeloid Covid vs Control
IGBP1	2.1255e-14	-0.183178	0.436	0.561	5.53481e-10	Myeloid Covid vs Control
S100A11	2.22387e-14	0.282213	0.967	0.993	5.79096e-10	Myeloid Covid vs Control
RASAL3	2.35989e-14	-0.199236	0.227	0.359	6.14514e-10	Myeloid Covid vs Control
CKAP4	2.99067e-14	0.596534	0.653	0.489	7.78771e-10	Myeloid Covid vs Control
MYOF	2.9937e-14	0.315624	0.481	0.363	7.7956e-10	Myeloid Covid vs Control
LYPD2	3.49816e-14	-1.10572	0.003	0.117	9.1092e-10	Myeloid Covid vs Control
KLF2	3.64472e-14	-0.311274	0.775	0.857	9.49086e-10	Myeloid Covid vs Control
SPG11	4.39169e-14	0.26207	0.569	0.52	1.1436e-09	Myeloid Covid vs Control
ZC2HC1A	4.73275e-14	-0.223089	0.094	0.238	1.23241e-09	Myeloid Covid vs Control
SMG1	5.19543e-14	0.213024	0.62	0.583	1.35289e-09	Myeloid Covid vs Control
DNASE2	5.28646e-14	0.282503	0.353	0.21	1.37659e-09	Myeloid Covid vs Control
EAF1	5.41713e-14	0.371157	0.334	0.146	1.41062e-09	Myeloid Covid vs Control
ZNF580	5.91563e-14	-0.207064	0.221	0.342	1.54043e-09	Myeloid Covid vs Control
PCNX1	6.08629e-14	0.308457	0.434	0.334	1.58487e-09	Myeloid Covid vs Control
MFSD14B	6.23807e-14	0.250711	0.552	0.521	1.62439e-09	Myeloid Covid vs Control
TMPO	6.2422e-14	0.243012	0.669	0.662	1.62547e-09	Myeloid Covid vs Control
PSTPIP1	6.40922e-14	0.195746	0.567	0.495	1.66896e-09	Myeloid Covid vs Control
GADD45B	6.41359e-14	0.207226	0.437	0.436	1.6701e-09	Myeloid Covid vs Control
MSL3	6.54453e-14	0.221593	0.528	0.494	1.7042e-09	Myeloid Covid vs Control
RICTOR	7.04382e-14	0.399043	0.545	0.425	1.83421e-09	Myeloid Covid vs Control
NCSTN	7.95186e-14	0.270976	0.512	0.428	2.07067e-09	Myeloid Covid vs Control
IMPA2	8.69276e-14	0.185457	0.446	0.393	2.26359e-09	Myeloid Covid vs Control
RAD23B	8.8615e-14	0.279528	0.584	0.529	2.30753e-09	Myeloid Covid vs Control
XRN1	1.03887e-13	0.482794	0.548	0.373	2.70523e-09	Myeloid Covid vs Control
NADK	1.12893e-13	0.235543	0.666	0.649	2.93973e-09	Myeloid Covid vs Control
CDC42EP3	1.2799e-13	0.387289	0.744	0.744	3.33287e-09	Myeloid Covid vs Control
ZBP1	1.28708e-13	0.487871	0.286	0.043	3.35155e-09	Myeloid Covid vs Control
AC116366.1	1.36151e-13	0.193768	0.134	0.023	3.54538e-09	Myeloid Covid vs Control
E2F3	1.3784e-13	0.359939	0.474	0.322	3.58936e-09	Myeloid Covid vs Control
AKAP9	1.43171e-13	0.189006	0.62	0.619	3.72817e-09	Myeloid Covid vs Control
PXK	1.4717e-13	0.245169	0.399	0.318	3.8323e-09	Myeloid Covid vs Control
PPP1R15B	1.47606e-13	0.312726	0.485	0.378	3.84366e-09	Myeloid Covid vs Control
ERLIN1	1.55357e-13	0.22695	0.269	0.138	4.04549e-09	Myeloid Covid vs Control
TMED5	1.61823e-13	0.300391	0.593	0.534	4.21388e-09	Myeloid Covid vs Control
PDCD2	1.66631e-13	-0.188373	0.342	0.471	4.33907e-09	Myeloid Covid vs Control
S1PR4	1.70312e-13	-0.295158	0.369	0.509	4.43491e-09	Myeloid Covid vs Control
MTSS1	1.93943e-13	-0.296004	0.321	0.345	5.05026e-09	Myeloid Covid vs Control
LYN	2.00834e-13	-0.200484	0.844	0.901	5.22971e-09	Myeloid Covid vs Control
MCEMP1	2.21931e-13	0.639725	0.458	0.203	5.77908e-09	Myeloid Covid vs Control
ATP10A	2.43469e-13	0.18368	0.154	0.017	6.33993e-09	Myeloid Covid vs Control
INSIG1	2.61088e-13	-0.345004	0.29	0.388	6.79873e-09	Myeloid Covid vs Control
CHD2	2.78135e-13	0.227557	0.491	0.432	7.24263e-09	Myeloid Covid vs Control
PPP1R14B	2.80165e-13	-0.215681	0.315	0.466	7.2955e-09	Myeloid Covid vs Control
NRIP1	2.8066e-13	0.528751	0.569	0.403	7.30839e-09	Myeloid Covid vs Control
GYG1	2.82719e-13	0.230435	0.456	0.416	7.362e-09	Myeloid Covid vs Control
MACF1	2.9231e-13	0.230262	0.624	0.598	7.61174e-09	Myeloid Covid vs Control
ANXA6	3.0271e-13	0.464039	0.589	0.485	7.88257e-09	Myeloid Covid vs Control
P2RX1	3.36767e-13	-0.213956	0.256	0.395	8.76942e-09	Myeloid Covid vs Control
MIR181A1HG	3.46866e-13	0.196949	0.179	0.077	9.03239e-09	Myeloid Covid vs Control
IQGAP2	3.5058e-13	0.208879	0.672	0.666	9.12911e-09	Myeloid Covid vs Control
SELENOK	3.78072e-13	0.226331	0.543	0.494	9.84498e-09	Myeloid Covid vs Control
IFRD1	3.87208e-13	0.500241	0.417	0.25	1.00829e-08	Myeloid Covid vs Control
HELZ2	3.88289e-13	0.593296	0.466	0.17	1.0111e-08	Myeloid Covid vs Control
CBR1	3.90312e-13	0.346336	0.49	0.361	1.01637e-08	Myeloid Covid vs Control
MT-ATP8	3.9124e-13	0.187533	0.409	0.374	1.01879e-08	Myeloid Covid vs Control
LYAR	4.00207e-13	0.23249	0.347	0.222	1.04214e-08	Myeloid Covid vs Control
RHBDF2	4.02118e-13	0.268833	0.42	0.292	1.04711e-08	Myeloid Covid vs Control
ZNF652	4.13538e-13	-0.211268	0.377	0.507	1.07685e-08	Myeloid Covid vs Control
SLFN5	4.21884e-13	0.866384	0.515	0.244	1.09859e-08	Myeloid Covid vs Control
RASA4	4.29383e-13	-0.254399	0.124	0.278	1.11811e-08	Myeloid Covid vs Control
RAB27A	4.74408e-13	0.373459	0.681	0.57	1.23536e-08	Myeloid Covid vs Control
CORO1C	4.87355e-13	0.226237	0.554	0.502	1.26907e-08	Myeloid Covid vs Control
SEC22B	5.1822e-13	0.236658	0.465	0.376	1.34945e-08	Myeloid Covid vs Control
HIST2H2AA4	5.26518e-13	0.204364	0.158	0.025	1.37105e-08	Myeloid Covid vs Control
VENTX	5.3016e-13	-0.23983	0.14	0.284	1.38054e-08	Myeloid Covid vs Control
KLHL2	5.39144e-13	0.310438	0.346	0.191	1.40393e-08	Myeloid Covid vs Control
ARID4B	5.71303e-13	0.192139	0.605	0.589	1.48767e-08	Myeloid Covid vs Control
SRSF8	6.53775e-13	-0.208186	0.156	0.278	1.70243e-08	Myeloid Covid vs Control
AFF1	6.7966e-13	0.22306	0.382	0.271	1.76984e-08	Myeloid Covid vs Control
CTBS	6.85933e-13	0.26244	0.558	0.5	1.78617e-08	Myeloid Covid vs Control
FAR1	6.93373e-13	0.294638	0.635	0.595	1.80554e-08	Myeloid Covid vs Control
HIPK2	6.93891e-13	0.291265	0.486	0.391	1.80689e-08	Myeloid Covid vs Control
TOR1AIP1	7.06061e-13	0.259541	0.513	0.433	1.83858e-08	Myeloid Covid vs Control
HEXB	7.07959e-13	0.326121	0.623	0.546	1.84353e-08	Myeloid Covid vs Control
TMEM144	7.08249e-13	0.281007	0.21	0.064	1.84428e-08	Myeloid Covid vs Control
RGL1	7.81657e-13	0.207775	0.159	0.033	2.03544e-08	Myeloid Covid vs Control
SHROOM1	7.83856e-13	0.194089	0.182	0.071	2.04116e-08	Myeloid Covid vs Control
ERAP2	9.8364e-13	0.374799	0.384	0.224	2.5614e-08	Myeloid Covid vs Control
ARHGAP26	1.014e-12	0.358356	0.673	0.583	2.64046e-08	Myeloid Covid vs Control
RPS29	1.16074e-12	-0.325474	0.964	0.995	3.02257e-08	Myeloid Covid vs Control
PIM1	1.27464e-12	0.587094	0.427	0.223	3.31917e-08	Myeloid Covid vs Control
IMMT	1.31622e-12	-0.188325	0.352	0.445	3.42744e-08	Myeloid Covid vs Control
PEA15	1.35632e-12	-0.312866	0.315	0.44	3.53185e-08	Myeloid Covid vs Control
CHPT1	1.44822e-12	0.20268	0.401	0.339	3.77116e-08	Myeloid Covid vs Control
CERK	1.47155e-12	-0.201866	0.257	0.399	3.83192e-08	Myeloid Covid vs Control
PRRC2B	1.53613e-12	0.225665	0.461	0.394	4.00008e-08	Myeloid Covid vs Control
TMX1	1.5611e-12	0.204219	0.509	0.454	4.0651e-08	Myeloid Covid vs Control
EDEM3	1.6226e-12	0.218842	0.532	0.453	4.22526e-08	Myeloid Covid vs Control
VNN3	1.63949e-12	0.253639	0.171	0.066	4.26923e-08	Myeloid Covid vs Control
EPS15	1.6639e-12	0.232022	0.559	0.522	4.33279e-08	Myeloid Covid vs Control
NLRP3	1.72142e-12	0.426592	0.52	0.335	4.48259e-08	Myeloid Covid vs Control
ZC3HAV1	1.75399e-12	0.433881	0.598	0.479	4.5674e-08	Myeloid Covid vs Control
FBXO9	1.80674e-12	0.222409	0.535	0.509	4.70475e-08	Myeloid Covid vs Control
ADM	1.91693e-12	0.473871	0.285	0.099	4.9917e-08	Myeloid Covid vs Control
CCPG1	2.02216e-12	0.188122	0.566	0.554	5.26569e-08	Myeloid Covid vs Control
LAT2	2.04117e-12	0.211142	0.598	0.563	5.31521e-08	Myeloid Covid vs Control
KIAA1109	2.07337e-12	0.283038	0.481	0.395	5.39906e-08	Myeloid Covid vs Control
EGR1	2.2277e-12	1.56008	0.474	0.256	5.80092e-08	Myeloid Covid vs Control
ST14	2.27929e-12	0.37453	0.392	0.191	5.93527e-08	Myeloid Covid vs Control
H1FX	2.76306e-12	0.223917	0.676	0.723	7.19502e-08	Myeloid Covid vs Control
PHACTR2	3.0133e-12	0.385473	0.539	0.409	7.84665e-08	Myeloid Covid vs Control
TMEM170B	3.14415e-12	0.522502	0.633	0.46	8.18736e-08	Myeloid Covid vs Control
GIMAP2	3.281e-12	0.309626	0.484	0.379	8.54373e-08	Myeloid Covid vs Control
LIMK2	3.56159e-12	0.264642	0.208	0.061	9.27437e-08	Myeloid Covid vs Control
TMEM33	3.69527e-12	0.217265	0.574	0.546	9.62248e-08	Myeloid Covid vs Control
PFKP	3.71504e-12	0.221012	0.203	0.044	9.67396e-08	Myeloid Covid vs Control
MAPK14	3.97801e-12	0.448949	0.614	0.5	1.03587e-07	Myeloid Covid vs Control
TLE3	4.0428e-12	0.205963	0.526	0.493	1.05274e-07	Myeloid Covid vs Control
NENF	4.28618e-12	-0.230405	0.252	0.398	1.11612e-07	Myeloid Covid vs Control
DOK3	4.66104e-12	0.267227	0.586	0.493	1.21373e-07	Myeloid Covid vs Control
BLOC1S6	5.43851e-12	0.244921	0.555	0.498	1.41619e-07	Myeloid Covid vs Control
RSBN1L	5.53624e-12	0.266005	0.51	0.43	1.44164e-07	Myeloid Covid vs Control
LGALS8	5.59453e-12	0.233339	0.536	0.473	1.45682e-07	Myeloid Covid vs Control
ERICH1	5.91802e-12	0.191732	0.615	0.591	1.54105e-07	Myeloid Covid vs Control
FRAT2	6.05762e-12	0.256244	0.565	0.512	1.5774e-07	Myeloid Covid vs Control
IL1B	6.0827e-12	0.669825	0.307	0.128	1.58393e-07	Myeloid Covid vs Control
PTPRA	6.12182e-12	0.38023	0.591	0.452	1.59412e-07	Myeloid Covid vs Control
APOBR	6.17869e-12	0.242823	0.563	0.52	1.60893e-07	Myeloid Covid vs Control
VPS26A	6.62404e-12	0.198657	0.417	0.352	1.7249e-07	Myeloid Covid vs Control
GCNT1	6.86523e-12	0.277991	0.291	0.165	1.78771e-07	Myeloid Covid vs Control
RC3H1	7.14555e-12	0.199865	0.511	0.446	1.8607e-07	Myeloid Covid vs Control
RNF24	7.38074e-12	0.395259	0.461	0.318	1.92194e-07	Myeloid Covid vs Control
PPFIA1	7.39351e-12	0.215073	0.394	0.311	1.92527e-07	Myeloid Covid vs Control
ZNF281	7.78433e-12	0.34289	0.431	0.285	2.02704e-07	Myeloid Covid vs Control
RAB21	8.16423e-12	0.255612	0.555	0.506	2.12597e-07	Myeloid Covid vs Control
PPM1B	8.16586e-12	0.198485	0.436	0.377	2.12639e-07	Myeloid Covid vs Control
SLFN11	9.18337e-12	0.183119	0.425	0.371	2.39135e-07	Myeloid Covid vs Control
PCF11	9.6217e-12	0.234547	0.524	0.483	2.50549e-07	Myeloid Covid vs Control
DENND3	1.04758e-11	0.228627	0.486	0.424	2.72789e-07	Myeloid Covid vs Control
SLC25A24	1.06168e-11	0.278397	0.574	0.509	2.76461e-07	Myeloid Covid vs Control
ZBTB4	1.07459e-11	-0.189711	0.168	0.291	2.79822e-07	Myeloid Covid vs Control
TMA16	1.08197e-11	-0.205707	0.211	0.354	2.81744e-07	Myeloid Covid vs Control
PHF20L1	1.10548e-11	0.216114	0.583	0.543	2.87866e-07	Myeloid Covid vs Control
SYNE1	1.17767e-11	0.375611	0.285	0.172	3.06666e-07	Myeloid Covid vs Control
CEACAM4	1.22386e-11	0.200206	0.265	0.171	3.18694e-07	Myeloid Covid vs Control
AKR1B1	1.31267e-11	-0.274746	0.152	0.319	3.4182e-07	Myeloid Covid vs Control
STXBP3	1.32066e-11	0.206975	0.485	0.412	3.43899e-07	Myeloid Covid vs Control
CNIH4	1.37068e-11	0.439022	0.526	0.382	3.56925e-07	Myeloid Covid vs Control
BAIAP2-DT	1.3881e-11	-0.185135	0.145	0.263	3.61461e-07	Myeloid Covid vs Control
ACTN1	1.39285e-11	0.300044	0.568	0.434	3.62697e-07	Myeloid Covid vs Control
TLR8	1.41919e-11	0.207267	0.616	0.551	3.69558e-07	Myeloid Covid vs Control
PIK3CD	1.47474e-11	0.202966	0.471	0.423	3.84022e-07	Myeloid Covid vs Control
FURIN	1.48813e-11	0.28278	0.446	0.306	3.8751e-07	Myeloid Covid vs Control
DDX58	1.54084e-11	0.610064	0.447	0.158	4.01234e-07	Myeloid Covid vs Control
DOCK11	1.54974e-11	0.217615	0.525	0.48	4.03552e-07	Myeloid Covid vs Control
CD1C	1.567e-11	-0.396159	0.036	0.15	4.08047e-07	Myeloid Covid vs Control
C19orf66	1.65931e-11	0.438299	0.494	0.31	4.32084e-07	Myeloid Covid vs Control
FCER1A	1.68669e-11	-0.873657	0.008	0.155	4.39213e-07	Myeloid Covid vs Control
TPCN1	1.72619e-11	-0.238522	0.217	0.331	4.49501e-07	Myeloid Covid vs Control
ZNFX1	1.87517e-11	0.532278	0.516	0.289	4.88293e-07	Myeloid Covid vs Control
HLA-DOA	1.8974e-11	-0.225607	0.022	0.157	4.94084e-07	Myeloid Covid vs Control
ARHGAP24	1.99297e-11	0.292717	0.348	0.193	5.18969e-07	Myeloid Covid vs Control
ANKRD13A	2.01112e-11	0.194578	0.51	0.481	5.23696e-07	Myeloid Covid vs Control
NUP58	2.08553e-11	0.403109	0.478	0.289	5.43072e-07	Myeloid Covid vs Control
MARK3	2.08864e-11	0.263703	0.542	0.464	5.43882e-07	Myeloid Covid vs Control
DLEU2	2.17455e-11	0.313619	0.386	0.251	5.66252e-07	Myeloid Covid vs Control
FAM126B	2.23577e-11	0.359146	0.453	0.313	5.82195e-07	Myeloid Covid vs Control
ACER3	2.28965e-11	0.211373	0.473	0.418	5.96224e-07	Myeloid Covid vs Control
TIMM13	2.33258e-11	-0.218525	0.416	0.544	6.07405e-07	Myeloid Covid vs Control
LMNB1	2.37325e-11	0.625519	0.52	0.254	6.17995e-07	Myeloid Covid vs Control
FOXO3	2.41508e-11	0.194086	0.526	0.452	6.28886e-07	Myeloid Covid vs Control
GTF3C6	2.61896e-11	0.183952	0.473	0.441	6.81978e-07	Myeloid Covid vs Control
ZNF385A	2.68829e-11	-0.205205	0.57	0.693	7.00031e-07	Myeloid Covid vs Control
MBD4	3.21326e-11	0.249367	0.487	0.393	8.36733e-07	Myeloid Covid vs Control
SMCR8	3.26462e-11	0.315601	0.414	0.297	8.50108e-07	Myeloid Covid vs Control
P2RX4	3.2711e-11	0.193953	0.368	0.297	8.51795e-07	Myeloid Covid vs Control
DUSP5	3.32807e-11	-0.202994	0.088	0.162	8.66629e-07	Myeloid Covid vs Control
IL10RB	3.33373e-11	0.277046	0.531	0.441	8.68104e-07	Myeloid Covid vs Control
STX12	3.54111e-11	0.190237	0.484	0.42	9.22106e-07	Myeloid Covid vs Control
RPS26	4.28551e-11	0.340941	0.918	0.953	1.11595e-06	Myeloid Covid vs Control
SRM	4.34323e-11	-0.227906	0.25	0.397	1.13098e-06	Myeloid Covid vs Control
MIER1	4.49224e-11	0.194036	0.562	0.521	1.16978e-06	Myeloid Covid vs Control
RNF187	4.52018e-11	-0.190931	0.333	0.453	1.17706e-06	Myeloid Covid vs Control
HSH2D	4.52938e-11	0.381106	0.388	0.199	1.17945e-06	Myeloid Covid vs Control
AP3B1	4.6306e-11	0.191343	0.492	0.438	1.20581e-06	Myeloid Covid vs Control
BIRC6	5.14329e-11	0.182368	0.544	0.516	1.33931e-06	Myeloid Covid vs Control
ADIPOR1	5.65765e-11	0.196011	0.478	0.434	1.47325e-06	Myeloid Covid vs Control
HLA-DMB	5.79083e-11	-0.677936	0.529	0.716	1.50793e-06	Myeloid Covid vs Control
PYGL	5.93958e-11	0.192885	0.581	0.524	1.54667e-06	Myeloid Covid vs Control
CACNA2D3	6.8708e-11	-0.270217	0.03	0.203	1.78916e-06	Myeloid Covid vs Control
TRMT6	7.02115e-11	0.254435	0.286	0.193	1.82831e-06	Myeloid Covid vs Control
TRIB1	7.15329e-11	0.824901	0.578	0.29	1.86272e-06	Myeloid Covid vs Control
APAF1	7.56095e-11	0.270516	0.592	0.525	1.96887e-06	Myeloid Covid vs Control
RPS15	8.50975e-11	-0.310219	0.953	0.993	2.21594e-06	Myeloid Covid vs Control
LAIR1	9.78133e-11	0.421621	0.539	0.382	2.54706e-06	Myeloid Covid vs Control
SLMAP	1.00173e-10	0.268886	0.382	0.276	2.6085e-06	Myeloid Covid vs Control
NISCH	1.0534e-10	0.306904	0.399	0.216	2.74305e-06	Myeloid Covid vs Control
CD36	1.17204e-10	0.633393	0.822	0.714	3.052e-06	Myeloid Covid vs Control
ACADVL	1.23892e-10	0.203693	0.505	0.467	3.22614e-06	Myeloid Covid vs Control
CHIC2	1.27941e-10	0.216135	0.302	0.181	3.33159e-06	Myeloid Covid vs Control
SQLE	1.31716e-10	0.259647	0.211	0.111	3.42987e-06	Myeloid Covid vs Control
SMIM4	1.50395e-10	0.268442	0.377	0.261	3.91628e-06	Myeloid Covid vs Control
UBA3	1.51289e-10	0.310299	0.497	0.383	3.93956e-06	Myeloid Covid vs Control
AKAP10	1.59408e-10	0.28033	0.449	0.303	4.15099e-06	Myeloid Covid vs Control
NABP1	1.60407e-10	0.50287	0.55	0.413	4.177e-06	Myeloid Covid vs Control
AC245128.3	2.07561e-10	0.497292	0.432	0.184	5.40488e-06	Myeloid Covid vs Control
PLAGL2	2.15998e-10	-0.194679	0.277	0.366	5.6246e-06	Myeloid Covid vs Control
SLC38A10	2.23283e-10	0.222249	0.576	0.52	5.8143e-06	Myeloid Covid vs Control
GOLPH3	2.3182e-10	0.225436	0.551	0.512	6.03658e-06	Myeloid Covid vs Control
HLA-DMA	2.60852e-10	-0.582236	0.536	0.704	6.79258e-06	Myeloid Covid vs Control
ACSL3	2.68338e-10	0.327687	0.403	0.237	6.98751e-06	Myeloid Covid vs Control
NRDC	2.75568e-10	0.214751	0.532	0.476	7.17578e-06	Myeloid Covid vs Control
P2RX7	2.83035e-10	0.18993	0.397	0.315	7.37023e-06	Myeloid Covid vs Control
PTPRC	3.13622e-10	0.203598	0.941	0.976	8.16671e-06	Myeloid Covid vs Control
PDCD10	3.28833e-10	0.19044	0.532	0.493	8.56282e-06	Myeloid Covid vs Control
SORL1	3.48705e-10	-0.229681	0.532	0.669	9.08029e-06	Myeloid Covid vs Control
NECTIN2	3.49082e-10	0.215807	0.204	0.064	9.0901e-06	Myeloid Covid vs Control
ZSWIM6	3.594e-10	0.316432	0.561	0.47	9.35878e-06	Myeloid Covid vs Control
IVNS1ABP	3.68464e-10	0.199842	0.489	0.446	9.5948e-06	Myeloid Covid vs Control
RTCB	3.71417e-10	0.275232	0.442	0.349	9.6717e-06	Myeloid Covid vs Control
NACC2	3.95613e-10	0.187408	0.502	0.446	1.03018e-05	Myeloid Covid vs Control
SHTN1	4.30015e-10	0.396769	0.519	0.388	1.11976e-05	Myeloid Covid vs Control
TNS3	4.6265e-10	0.288021	0.425	0.271	1.20474e-05	Myeloid Covid vs Control
BAZ2B	4.93677e-10	0.310232	0.58	0.503	1.28553e-05	Myeloid Covid vs Control
CPEB4	5.30579e-10	0.471406	0.552	0.361	1.38163e-05	Myeloid Covid vs Control
CEMIP2	5.51172e-10	0.374506	0.449	0.261	1.43525e-05	Myeloid Covid vs Control
IGKC	5.55372e-10	0.272562	0.117	0.081	1.44619e-05	Myeloid Covid vs Control
GRIPAP1	5.89234e-10	0.240218	0.437	0.366	1.53437e-05	Myeloid Covid vs Control
PML	6.21363e-10	0.464807	0.463	0.256	1.61803e-05	Myeloid Covid vs Control
PTRHD1	6.29638e-10	-0.219905	0.325	0.442	1.63958e-05	Myeloid Covid vs Control
MKNK1	6.62104e-10	0.315992	0.412	0.291	1.72412e-05	Myeloid Covid vs Control
FLOT1	6.86346e-10	0.248957	0.485	0.394	1.78725e-05	Myeloid Covid vs Control
MAP2K6	7.09108e-10	0.504073	0.294	0.104	1.84652e-05	Myeloid Covid vs Control
METTL26	7.11508e-10	-0.22854	0.378	0.513	1.85277e-05	Myeloid Covid vs Control
GIMAP8	7.57969e-10	0.200365	0.493	0.432	1.97375e-05	Myeloid Covid vs Control
LGALS1	8.35924e-10	0.204446	0.946	0.98	2.17675e-05	Myeloid Covid vs Control
MTF1	8.66658e-10	0.262053	0.464	0.372	2.25678e-05	Myeloid Covid vs Control
RRP12	8.81207e-10	0.358079	0.378	0.239	2.29466e-05	Myeloid Covid vs Control
BCL3	9.35173e-10	0.319568	0.409	0.261	2.43519e-05	Myeloid Covid vs Control
ZMYND8	9.39157e-10	0.259632	0.373	0.261	2.44556e-05	Myeloid Covid vs Control
DIP2B	9.40602e-10	0.264274	0.359	0.233	2.44933e-05	Myeloid Covid vs Control
RNASE6	1.02469e-09	0.450521	0.697	0.561	2.66829e-05	Myeloid Covid vs Control
JAZF1	1.03328e-09	0.282842	0.423	0.279	2.69067e-05	Myeloid Covid vs Control
PSMA6	1.03976e-09	0.291848	0.329	0.188	2.70754e-05	Myeloid Covid vs Control
N4BP1	1.12327e-09	0.353742	0.492	0.367	2.92498e-05	Myeloid Covid vs Control
PRRG4	1.25019e-09	0.228543	0.286	0.161	3.2555e-05	Myeloid Covid vs Control
SPATS2L	1.49902e-09	0.518361	0.39	0.139	3.90344e-05	Myeloid Covid vs Control
FCAR	1.54185e-09	0.244096	0.21	0.053	4.01497e-05	Myeloid Covid vs Control
MYLIP	1.58456e-09	0.209942	0.275	0.197	4.1262e-05	Myeloid Covid vs Control
CLEC10A	1.59546e-09	-0.511732	0.092	0.187	4.15458e-05	Myeloid Covid vs Control
IDI1	1.61999e-09	0.215254	0.458	0.381	4.21845e-05	Myeloid Covid vs Control
RPS4Y1	1.63889e-09	0.455513	0.432	0.153	4.26768e-05	Myeloid Covid vs Control
MTMR3	1.82912e-09	0.315037	0.454	0.32	4.76303e-05	Myeloid Covid vs Control
RPL38	1.84607e-09	-0.258105	0.921	0.982	4.80717e-05	Myeloid Covid vs Control
MPP1	1.86045e-09	0.269572	0.528	0.428	4.84461e-05	Myeloid Covid vs Control
TCF7L2	1.96025e-09	-0.320419	0.435	0.433	5.10449e-05	Myeloid Covid vs Control
H3F3B	1.96475e-09	0.277709	0.946	0.993	5.1162e-05	Myeloid Covid vs Control
NPL	2.11369e-09	0.41645	0.495	0.307	5.50406e-05	Myeloid Covid vs Control
TMEM39A	2.12318e-09	0.197985	0.208	0.109	5.52877e-05	Myeloid Covid vs Control
SIRPB1	2.23115e-09	0.366049	0.58	0.452	5.80993e-05	Myeloid Covid vs Control
TFEC	2.27465e-09	0.469626	0.566	0.357	5.9232e-05	Myeloid Covid vs Control
ABI1	2.33979e-09	0.266477	0.575	0.508	6.09281e-05	Myeloid Covid vs Control
TMEM176B	2.3862e-09	-0.670606	0.301	0.649	6.21367e-05	Myeloid Covid vs Control
SAR1A	2.49556e-09	0.200146	0.445	0.383	6.49845e-05	Myeloid Covid vs Control
PRKAG2	2.50489e-09	0.318858	0.548	0.445	6.52274e-05	Myeloid Covid vs Control
SNRNP27	2.51433e-09	0.229668	0.374	0.286	6.54731e-05	Myeloid Covid vs Control
LTB4R	2.58091e-09	0.298148	0.44	0.299	6.72068e-05	Myeloid Covid vs Control
IRF2BPL	2.94065e-09	0.287205	0.344	0.218	7.65746e-05	Myeloid Covid vs Control
FAM111A	3.03158e-09	0.262574	0.52	0.416	7.89424e-05	Myeloid Covid vs Control
ELK3	3.21707e-09	0.389696	0.52	0.364	8.37724e-05	Myeloid Covid vs Control
ARIH1	3.25055e-09	0.260754	0.437	0.346	8.46443e-05	Myeloid Covid vs Control
DYNC1LI2	3.29423e-09	0.225849	0.459	0.386	8.57817e-05	Myeloid Covid vs Control
CSRNP1	3.46942e-09	0.544068	0.478	0.203	9.03438e-05	Myeloid Covid vs Control
NR4A2	3.54072e-09	0.4996	0.393	0.169	9.22005e-05	Myeloid Covid vs Control
HBA1	3.55297e-09	-0.293108	0.241	0.278	9.25194e-05	Myeloid Covid vs Control
CD93	3.87382e-09	0.298935	0.769	0.702	0.000100874	Myeloid Covid vs Control
UBE2S	3.96632e-09	0.277002	0.358	0.242	0.000103283	Myeloid Covid vs Control
AP5B1	3.99269e-09	0.353987	0.457	0.306	0.00010397	Myeloid Covid vs Control
FNDC3B	4.25986e-09	0.540845	0.61	0.389	0.000110927	Myeloid Covid vs Control
DSE	4.68169e-09	0.217388	0.505	0.434	0.000121911	Myeloid Covid vs Control
TMEM176A	4.80788e-09	-0.54968	0.25	0.56	0.000125197	Myeloid Covid vs Control
CST7	5.27816e-09	0.280092	0.116	0.049	0.000137443	Myeloid Covid vs Control
SLC15A4	5.91291e-09	0.226599	0.438	0.348	0.000153972	Myeloid Covid vs Control
ENTPD1	6.00313e-09	0.230971	0.62	0.537	0.000156321	Myeloid Covid vs Control
H1F0	6.46853e-09	0.353573	0.322	0.195	0.00016844	Myeloid Covid vs Control
PHF21A	7.66569e-09	0.305638	0.472	0.361	0.000199615	Myeloid Covid vs Control
PPA1	9.91634e-09	0.221099	0.495	0.444	0.000258221	Myeloid Covid vs Control
AKIRIN2	1.00992e-08	0.215909	0.44	0.376	0.000262982	Myeloid Covid vs Control
RREB1	1.16624e-08	0.219475	0.482	0.428	0.00030369	Myeloid Covid vs Control
EHD4	1.19562e-08	0.334014	0.441	0.303	0.00031134	Myeloid Covid vs Control
DNAJC13	1.25123e-08	0.328398	0.493	0.377	0.00032582	Myeloid Covid vs Control
KIF1B	1.30098e-08	0.368174	0.413	0.247	0.000338775	Myeloid Covid vs Control
DYRK1A	1.34006e-08	0.219766	0.442	0.373	0.000348952	Myeloid Covid vs Control
PARP4	1.35228e-08	0.236551	0.485	0.412	0.000352134	Myeloid Covid vs Control
CIITA	1.42763e-08	-0.314924	0.322	0.471	0.000371754	Myeloid Covid vs Control
GMPR	1.4455e-08	0.229068	0.177	0.015	0.000376408	Myeloid Covid vs Control
HDAC4	1.45576e-08	0.280426	0.338	0.184	0.00037908	Myeloid Covid vs Control
VRK2	1.46656e-08	0.296042	0.314	0.142	0.000381891	Myeloid Covid vs Control
PFKFB3	1.49656e-08	0.326029	0.279	0.116	0.000389705	Myeloid Covid vs Control
OTULINL	1.51085e-08	0.192028	0.538	0.499	0.000393424	Myeloid Covid vs Control
CSF2RB	1.55789e-08	0.280213	0.455	0.376	0.000405675	Myeloid Covid vs Control
PLEKHG2	1.59386e-08	0.236062	0.188	0.045	0.000415042	Myeloid Covid vs Control
CCNK	1.61108e-08	0.220358	0.463	0.376	0.000419525	Myeloid Covid vs Control
CCL3	1.66867e-08	0.941259	0.246	0.064	0.000434521	Myeloid Covid vs Control
SYAP1	1.68195e-08	0.215211	0.444	0.377	0.000437979	Myeloid Covid vs Control
MTMR6	1.84725e-08	0.302211	0.484	0.377	0.000481023	Myeloid Covid vs Control
ALPK1	1.87777e-08	0.31749	0.3	0.153	0.000488972	Myeloid Covid vs Control
COPS2	1.91555e-08	0.220909	0.428	0.362	0.000498809	Myeloid Covid vs Control
SREBF2	2.0018e-08	0.225931	0.342	0.237	0.000521269	Myeloid Covid vs Control
IL27RA	2.01233e-08	0.209902	0.463	0.36	0.000524011	Myeloid Covid vs Control
NAIP	2.1967e-08	0.45841	0.754	0.626	0.00057202	Myeloid Covid vs Control
TXNIP	2.20463e-08	-0.508368	0.92	0.992	0.000574086	Myeloid Covid vs Control
C1orf56	2.27916e-08	0.198254	0.448	0.461	0.000593493	Myeloid Covid vs Control
AP1G1	2.28443e-08	0.193295	0.352	0.278	0.000594867	Myeloid Covid vs Control
HP	2.32614e-08	0.541099	0.205	0.046	0.000605728	Myeloid Covid vs Control
TOR1B	2.65178e-08	0.343234	0.283	0.086	0.000690525	Myeloid Covid vs Control
DAB2	2.80694e-08	0.186739	0.187	0.102	0.000730927	Myeloid Covid vs Control
TOM1	3.09279e-08	0.323549	0.467	0.285	0.000805362	Myeloid Covid vs Control
ELP2	3.27587e-08	-0.190926	0.191	0.335	0.000853036	Myeloid Covid vs Control
S100A6	3.31587e-08	0.372584	0.993	0.998	0.000863453	Myeloid Covid vs Control
DHX58	3.59633e-08	0.274181	0.27	0.092	0.000936486	Myeloid Covid vs Control
FRAT1	3.65121e-08	0.206537	0.419	0.347	0.000950775	Myeloid Covid vs Control
IL15RA	3.69727e-08	0.202573	0.2	0.076	0.00096277	Myeloid Covid vs Control
PTPA	4.25537e-08	0.239377	0.354	0.241	0.0011081	Myeloid Covid vs Control
CD83	4.69067e-08	0.424271	0.324	0.166	0.00122145	Myeloid Covid vs Control
CNDP2	4.70742e-08	0.188768	0.512	0.447	0.00122581	Myeloid Covid vs Control
CD74	4.89691e-08	-0.710591	0.917	0.976	0.00127516	Myeloid Covid vs Control
USP33	5.25458e-08	0.185823	0.452	0.395	0.00136829	Myeloid Covid vs Control
TDRD7	5.31584e-08	0.21128	0.219	0.1	0.00138424	Myeloid Covid vs Control
CCDC186	5.33336e-08	0.280107	0.356	0.234	0.00138881	Myeloid Covid vs Control
IL3RA	5.60575e-08	-0.237501	0.062	0.159	0.00145974	Myeloid Covid vs Control
SIRPA	5.69259e-08	0.335882	0.631	0.507	0.00148235	Myeloid Covid vs Control
MCMBP	5.86678e-08	0.277171	0.547	0.456	0.00152771	Myeloid Covid vs Control
MT1F	6.46898e-08	0.187478	0.219	0.079	0.00168452	Myeloid Covid vs Control
AC103591.3	6.82894e-08	0.186831	0.26	0.224	0.00177826	Myeloid Covid vs Control
CD9	7.01501e-08	-0.4526	0.067	0.227	0.00182671	Myeloid Covid vs Control
APOL1	7.67847e-08	0.233125	0.231	0.109	0.00199947	Myeloid Covid vs Control
PPP6R2	7.76896e-08	0.187685	0.372	0.329	0.00202304	Myeloid Covid vs Control
SGMS2	8.15257e-08	0.285561	0.389	0.228	0.00212293	Myeloid Covid vs Control
KDM6B	9.71511e-08	0.25943	0.544	0.43	0.00252981	Myeloid Covid vs Control
GTF2F1	1.0693e-07	0.217557	0.399	0.303	0.00278446	Myeloid Covid vs Control
IGFBP7	1.13042e-07	0.327305	0.378	0.225	0.00294361	Myeloid Covid vs Control
ENHO	1.16414e-07	-0.335506	0.013	0.116	0.00303141	Myeloid Covid vs Control
DUSP3	1.18405e-07	0.182985	0.422	0.346	0.00308326	Myeloid Covid vs Control
MSRB2	1.23081e-07	0.233159	0.395	0.312	0.00320502	Myeloid Covid vs Control
RPL36	1.30223e-07	-0.197158	0.949	0.991	0.00339102	Myeloid Covid vs Control
SLC36A1	1.34222e-07	0.218714	0.225	0.099	0.00349513	Myeloid Covid vs Control
ATP11B	1.34397e-07	0.27149	0.395	0.288	0.00349969	Myeloid Covid vs Control
NKG7	1.35752e-07	0.525864	0.451	0.307	0.00353498	Myeloid Covid vs Control
GK	1.37226e-07	0.324196	0.314	0.165	0.00357336	Myeloid Covid vs Control
TRIM14	1.40195e-07	0.275547	0.523	0.431	0.00365067	Myeloid Covid vs Control
IGFLR1	1.40332e-07	0.211386	0.311	0.212	0.00365424	Myeloid Covid vs Control
SGMS1	1.41625e-07	0.318542	0.368	0.196	0.00368792	Myeloid Covid vs Control
COA6	1.49069e-07	0.199717	0.392	0.315	0.00388177	Myeloid Covid vs Control
WDFY1	1.50801e-07	0.226934	0.432	0.35	0.00392685	Myeloid Covid vs Control
CDS2	1.60836e-07	0.214946	0.341	0.245	0.00418817	Myeloid Covid vs Control
[truncated: 3,828 more rows]

## Sheet: Table S4
Comorbidities/Medical History	ICD-10 Code Name/Description	ICD-10 Code #
Deep Vein Thrombosis	Acute embolism and thrombosis of deep veins of lower extremity	I82.4
	Chronic embolism and thrombosis of deep veins of lower extremity	I82.5
	Acute embolism and thrombosis of deep veins of upper extremity	I82.62
	Chronic embolism and thrombosis of deep veins of upper extremity	I82.72
	Embolism and thrombosis of axillary vein	I82.A
	Embolism and thrombosis of subclavian vein	I82.B
Pulmonary Embolism	Pulmonary Embolism	I26
Stroke	Sequelae of cerebrovascular disease	I69
	Cerebral infarction	I63
Arterial Thrombosis (non-stroke)	Arterial embolism and thrombosis	I74
Chronic Venous Disease	Chronic venous hypertension (idiopathic)	I87.3
	Chronic embolism and thrombosis of unspecified vein	I82.91
	Venous insufficiency (chronic) (peripheral)	I87.2
Peripheral Arterial Disease	Peripheral vascular disease, unspecified	I73.9
	Other disorders of arteries, arterioles and capillaries in diseases classified elsewhere	I79.8
	Other specified peripheral vascular diseases	I73.8
	Secondary pulmonary arterial hypertension	I27.21
Aneurysm	Other aneurysm	I72
	Aneurysm of pulmonary artery	I28.1
	Aortic aneurysm and dissection	I71
	Congenital aneurysm of aorta	Q25.43
	Cerebral aneurysm, nonruptured	I67.1
If 'Yes', Chronic Cardiac Disease, Specify (choice=Congestive Heart Failure)	Heart failure	I50
	Systolic heart failure	I50.2
	Diastolic heart failure	I50.3
	Acute systolic heart failure	I50.21
	Acute diastolic heart failure	I50.31
If 'Yes', Chronic Cardiac Disease, Specify (choice=Valvular Disease)	Rheumatic mitral valve diseases	I05
	Rheumatic aortic valve diseases	I06
	Rheumatic tricuspid valve diseases	I07
	Multiple valve diseases	I08
	Nonrheumatic mitral valve disorder, unspecified	I34.9
If 'Yes', Chronic Cardiac Disease, Specify (choice=Congenital Heart Disease)	Congenital malformation of heart, unspecified	Q24.9
	Congenital heart block	Q24.6
	Other specified congenital malformations of heart	Q24.8
If 'Yes', Chronic Cardiac Disease, Specify (choice=Other)	Pulmonary heart disease, unspecified	I27.9
If 'Other', Chronic Cardiac Disease, Specify	Chronic ischemic heart disease	I25
	Heart disease, unspecified	I51.9
If 'Yes', Chronic Cardiac Disease, Evaluated for Heart Transplant?	Heart transplant status	Z94.1
Major Bleeding Location (choice=GI)	Gastrointestinal hemorrhage, unspecified	K92.2
Major Bleeding Location (choice=Intercrainial)	Other and unspecified nontraumatic intracranial hemorrhage	I62
Major Bleeding Location (choice=Other)	Hemorrhage, not elsewhere classified	R58
Minor Bleeding (ISTH definition)	Epistaxis	R04.0
	Hemorrhage from throat	R04.1
	Hemoptysis	R04.2
	Hemorrhage from other sites in respiratory passages	R04.89
	Hemorrhage from respiratory passages, unspecified	R04.9
	Hematuria	R31
	Esophageal varices withbleeding	I85.01
	Ulcer of esophagus with bleeding	K22.11
	Abnoraml uterine and vaginal bleeding, unspecified	N93.9
	Excessive bleeding in the premenopasual period	N92.4
	Other specified abnoraml uterine andvaginal bleeding	N93.8
	Nontraumatic hematoma of soft tissue	M79.81
Diabetes	Diabetes mellitus due to underlying condition	E08
	Unspecified diabetes mellitus in childbirth	O24.92
	Drug or chemical induced diabetes mellitus	E09
	Type 1 diabetes mellitus	E10
	Type 2 diabetes mellitus	E11
	Other specified diabetes mellitus	E13
Hypertension	Essential (primary) hypertension	I10
	Postprocedural hypertension	I97.3
	Secondary hypertension	I15
	Other secondary pulmonary hypertension	I27.2
Chronic Pulmonary Disease (not asthma)	Chronic pulmonary edema	J81.1
	Simple and mucopurulent chronic bronchitis	J41
	Unspecified chronic bronchitis	J42
	Emphysema	J43
	Bronchiectasis	J47
	Primary pulmonary hypertension	I27.0
If 'Yes', Chronic Pulmonary Disease, COPD?	Other chronic obstructive pulmonary disease	J44
If 'Yes', Chronic Pulmonary Disease, Interstitial Lung Disease (e.g. NSIP, UIP, IPF)?	Other interstitial pulmonary diseases	J84
	Acute drug-induced interstitial lung disorders	J70.2
	Chronic drug-induced interstitial lung disorders	J70.3
	Drug-induced interstitial lung disorders, unspecified	J70.5
If 'Yes', Interstitial Lung Disease, which best characterizes? (choice=Hypersensitivity Pneumonitis)	Hypersensitivity pneumonitis due to organic dust	J67
If 'Yes', Interstitial Lung Disease, which best characterizes? (choice=Sarcoidosis)	Sarcoidosis	D86
If 'Connective Tissue Disease', Specify	Systemic involvement of connective tissue, unspecified	M35.9
If 'Other', Interstitial Lung Disease, Specify
If 'Yes', Chronic Pulmonary Disease, Evaluated for lung transplant?	Lung transplant status	Z94.2
Obstructive Sleep Apnea	Obstructive sleep apnea (adult) (pediatric)	G47.33
Home CPAP?	Dependnece on other enabling machines and devices	Z99.89
Prior Respiratory Failure Requiring Mechanical Ventilation	[ventilator] status	Z99.11
Prior ARDS (acute resp distress synd)?	Acute respiratory distress syndrome	J80
Chronic Kidney Disease	Chronic kidney disease (CKD)	N18
If 'Yes', Chronic Kidney Disease, Specify (choice=Glomerulonephritis)	Glomerular diseases	N00-N08
If 'Yes', Chronic Kidney Disease, Specify (choice=Hypertensive Nephropathy)	Hypertensive chronic kidney disease	I12
	Hypertensive heart and chronic kidney disease	I13
If 'Yes', Chronic Kidney Disease, Specify (choice=Unknown)	Anemia in chronic kidney disease	D63.1
If 'Yes', Chronic Kidney Disease, Evaluated for Kidney Transplant?	Kidney transplant status	Z94.0
If 'Yes', Liver Disease, Specify? (choice=Hepatitis B)	Unspecified viral hepatitis B	B19.1
	Acute hepatitis B	B16
	Acute delta-(super) infection of hepatitis B carrier	B17.0
	Chronic viral hepatitis B with delta-agent	B18.0
	Chronic viral hepatitis B without delta-agent	B18.1
If 'Yes', Liver Disease, Specify? (choice=Hepatitis C)	Acute hepatitis C	B17.1
	Chronic viral hepatitis C	B18.2
	Unspecified viral hepatitis C	B19.2
If 'Yes', Liver Disease, Specify? (choice=Nonalcoholic Liver Disease)	Hepatic failure, not elsewhere classified	K72
	Chronic hepatitis, not elsewhere classified	K73
	Fibrosis and cirrhosis of liver	K74
	Other inflammatory liver diseases	K75
	Other diseases of liver	K76
	Liver disorders in diseases classified elsewhere	K77
If 'Yes', Liver Disease, Specify? (choice=Alcoholic Liver Disease)	Alcoholic liver disease	K70
	Toxic liver disease	K71
If 'Yes', Liver Disease, Specify? (choice=Primary Biliary Cholangitis)	Cholangitis	K83.0
If 'Yes', Liver Disease, Alcohol use?	Alcohol use, unspecified	F10.9
If 'Yes', Liver Disease, Evaluated for Liver Transplant?	Liver transplant status	Z94.4
If 'Yes', Cirrhosis, Which Best Characterizes (choice=Ascites)	Ascites	R18
If 'Yes', Cirrhosis, Which Best Characterizes (choice=Esophageal Varices)	Esophageal Varices	I85
Malignant Neoplasm	Malignant neoplasms of lip, oral cavity and pharynx	C00-C14
	Malignant neoplasms of digestive organs	C15-C26
	Malignant neoplasms of respiratory and intrathoracic organs	C30-C39
	Malignant neoplasms of bone and articular cartilage	C40-C41
	Melanoma and other malignant neoplasms of skin	C43-C44
	Malignant neoplasms of mesothelial and soft tissue	C45-C49
	Malignant neoplasms of breast	C50-C50
	Malignant neoplasms of female genital organs	C51-C58
	Malignant neoplasms of male genital organs	C60-C63
	Malignant neoplasms of urinary tract	C64-C68
	Malignant neoplasms of eye, brain and other parts of central nervous system	C69-C72
	Malignant neoplasms of thyroid and other endocrine glands	C73-C75
	Malignant neoplasms of ill-defined, other secondary and unspecified sites	C76-C80
	Malignant neoplasms of lymphoid, hematopoietic and related tissue	C81-C96
	Malignant neuroendocrine tumors	C7A
	Secondary neuroendocrine tumors	C7B
	In situ neoplasms	D00-D09
	Neoplasms of uncertain behavior, polycythemia vera and myelodysplastic syndomes	D37-D48
	Neoplasms of unspecified behavior	D49
If 'Yes', Malignant Neoplasm, in Remission?	Multiple myeloma in remission	C90.01
	Plasma cell leukemia in remission	C90.11
	Extramedullary plasmacytoma in remission	C90.21
	Solitary plasmacytoma in remission	C90.31
	Acute lymphoblastic leukemia, in remission	C91.01
	Chronic lymphocytic leukemia of B-cell type in remission	C91.11
	Prolymphocytic leukemia of B-cell type in remission	C91.31
	Hair cell leukemia in remission	C91.41
	Adult T-cell lymphoma/leukemia (HTLV-1-associated) in remission	C91.51
	Prolymphocytic leukemia of T-cell type in remission	C91.61
	Mature B-cell leukemia Burkitt-type in remission	C91.A1
	Other lymphoid leukemia in remission	C91.Z1
	Lymphoid leukemia, unspecified in remission	C91.91
	Acute myeloblastic leukema in remission	C92.01
	Chronic myeloid leukemia, BCR/ABL-positive in remission	C92.11
	Atypical chornic myeloid leukemia, BCR/ABL-negative in remission	C92.21
	Myeloid sarcoma in remission	C92.31
	Acute promyelocytic leukemia in remission	C92.41
	Acute myelomonocytic leukemia in remission	C92.51
	Acute myeloid leukemia with 11q23-abnormality in remission	C92.61
	Acute myeloid leukemia with multilineage dysplasia in remission	C92.A1
	Other myeloid leukemia in remission	C92.Z1
	Myeloid leukemia, unspecified in remission	C92.91
	Acute monolastic/monocytic leukemia in remission	C93.01
	Chronic myelomonocytic leukemia in remission	C93.11
	Juvenile myelomonocytic leukemia in remission	C93.31
	Other monocytic leukemia in remission	C93.Z1
	Monocytic leukemia, unspecified in remission	C93.91
	Acute erythroid leukemia in remission	C94.01
	Acute megakaryoblastic leukemia in remission	C94.21
	Mast cell leukemia in remission	C94.31
	Acute panmyelosis with myelofibrosis in remission	C94.41
	Other specified leukemia in remission	C94.81
	Acute leukemia of unspecified cell type in remission	C95.01
	Chornic leukemia of unspecified cell type in remission	C95.11
	Leukemia, unspecified in remission	C95.91
	Hodgkin lymphoma, unspecified, unspecified site	C91.90
	Hodgkin lymphoma, unspecified, extranodal and solid organ sites	C81.99
	Non-hodhkin lymphoma, unspecified, unspecified site	C85.90
	Other specified types of non-Hodgkin lymphoma, extarnodal and solid organ sites	C85.89
	Personal history of malignant neoplasm	Z85
Rheumatologic Disorder
If 'Rheumatologic Disorder', Specify (choice=ANCA - Associated Vasculitis (e.g., GPA, EGPA))	Arteritis, unspecified	I77.6
If 'Rheumatologic Disorder', Specify (choice=Other Vasculitis, including Kawasaki Disease)	Mucocutaneous lymph node syndrome [Kawasaki]	M30.3
	Aortic arch syndrome [Takayasu]	M31.4
If 'Rheumatologic Disorder', Specify (choice=Anti-phospholipid Antibody Syndrome (APS))	Antiphospholipid syndrome	D68.61
	Antiphospholipid antibody with hemorrhagic disorder	D68.312
If 'Rheumatologic Disorder', Specify (choice=Autoinflammatory Syndrome (including TRAPS, CAPS, FMF))	Autoinflammatory syndromes	M04
If 'Rheumatologic Disorder', Specify (choice=Axial Spondyloarthritis (including ankylosing spondylitis))	Ankylosing spondylitis	M45
If 'Rheumatologic Disorder', Specify (choice=Other Spondyloarthritis (including reactive arthritis))	Other specified inflammatory spondylopathies	M46.8
	Spondylopathies in diseases classified elsewhere	M49
	Spondylolisthesis	M43.1
If 'Rheumatologic Disorder', Specify (choice=Behcets)	Behcet's disease	M35.2
If 'Rheumatologic Disorder', Specify (choice=Chronic Recurrent Multifocal Osteomyelitis)	Chronic multifocal osteomyelitis	M86.3
If 'Rheumatologic Disorder', Specify (choice=Giant Cell Arteritis)	Giant cell arteritis with polymyalgia rheumatica	M31.5
	Other giant cell arteritis	M31.6
If 'Rheumatologic Disorder', Specify (choice=IgG4 - Related Disease)	Disorder of bone, unspecified	D89.89
If 'Rheumatologic Disorder', Specify (choice=Inflammatory Myopathy (eg, dermatomyositis, polymyositis))	Other inflammatory and immune myopathies, not elsewhere classified	G72.49
	Myopathy in diseases classified elsewhere	G73.7
If 'Rheumatologic Disorder', Specify (choice=Juvenile Idiopathic Arthritis, not systemic)	Juvenile arthritis	M08
If 'Rheumatologic Disorder', Specify (choice=Mixed Connective Tissue Disease)	Localized connective tissue disorder, unspecified	L94.9
	Other overlap syndromes	M35.1
If 'Rheumatologic Disorder', Specify (choice=Ocular Inflammation)	Cataract secondary to ocular disorders (degenerative) (inflammatory)	H26.22
	Iridocyclitis	H20
	Giant cell arteritis with polymyalgia rheumatica	M31.5
If 'Rheumatologic Disorder', Specify (choice=Psoriatic Arthritis)	Arthropathic psoriasis	L40.5
If 'Rheumatologic Disorder', Specify (choice=Rheumatoid Arthritis)	Rheumatoid arthritis with rheumatoid factor	M05
	Other rheumatoid arthritis	M06
If 'Rheumatologic Disorder', Specify (choice=Other Inflammatory Arthritis)	Pyogenic arthritis	M00
	Other arthritis	M13
If 'Rheumatologic Disorder', Specify (choice=Systemic Lupus Erythematosus (SLE))	Systemic lupus erythematosus (SLE)	M32
If 'Rheumatologic Disorder', Specify (choice=Systemic Sclerosis)	Systemic sclerosis [scleroderma]	M34
If 'Rheumatologic Disorder', Specify (choice=Undifferentiated Connective Tissue Disease)	Other systemic involvement of connective tissue	M35
	Systemic disorders of connective tissue in diseases classified elsewhere	M36
If 'Rheumatologic Disorder', Specify (choice=Other)	Postinfective and reactive arthropathies	M02
Autoimmune Disease (non-rheum)
If 'Yes', Autoimmune Disease (non-rheum), Specify (choice=Addisons)	Primary adrenocortical insufficiency	E27.1
If 'Yes', Autoimmune Disease (non-rheum), Specify (choice=Alopecia Areata)	Alopecia areata	L63
If 'Yes', Autoimmune Disease (non-rheum), Specify (choice=Autoimmune Thrombocytic Purpura)	Immune thrombocytopenic purpura	D69.3
If 'Yes', Autoimmune Disease (non-rheum), Specify (choice=Celiac Disease)	Celiac disease	K90.0
If 'Yes', Autoimmune Disease (non-rheum), Specify (choice=Diabetes Type 1)	Type 1 diabetes mellitus	E10
If 'Yes', Autoimmune Disease (non-rheum), Specify (choice=Graves Disease)	Personal history of other endocrine, nutritional and metabolic disease	Z86.39
If 'Yes', Autoimmune Disease (non-rheum), Specify (choice=Guillain-Barre Syndrome)	Guillain-Barre syndrome	G61.0
	Sequelae of Guillain-Barré syndrome	G65.0
If 'Yes', Autoimmune Disease (non-rheum), Specify (choice=Hashimotos (autoimmune thyroiditis))	Autoimmune thyroiditis	E06.3
If 'Yes', Autoimmune Disease (non-rheum), Specify (choice=Hemolytic Anemia)	Other hereditary hemolytic anemias	D58
	Acquired hemolytic anemia	D59
If 'Yes', Autoimmune Disease (non-rheum), Specify (choice=Idiopathic Thrombocytopenic Purpura (ITP))	Allergic purpura	D69.0
If 'Yes', Autoimmune Disease (non-rheum), Specify (choice=Multiple Sclerosis (MS))	Multiple sclerosis	G35
If 'Yes', Autoimmune Disease (non-rheum), Specify (choice=Myasthenia Gravis (MG))	Myasthenia gravis and other myoneural disorders	G70
If 'Yes', Autoimmune Disease (non-rheum), Specify (choice=Pemphigoid)	Pemphigoid	L12
If 'Yes', Autoimmune Disease (non-rheum), Specify (choice=Pemphigus)	Pemphigus	L10
If 'Yes', Autoimmune Disease (non-rheum), Specify (choice=Primary Biliary Cirrhosis (PBC))	Primary biliary cirrhosis	K74.3
If 'Yes', Autoimmune Disease (non-rheum), Specify (choice=Psoriasis)	Psoriasis	L40
If 'Yes', Autoimmune Disease (non-rheum), Specify (choice=Relapsing Polychondritis (RP))	Relapsing polychondritis	M94.1
If 'Yes', Autoimmune Disease (non-rheum), Specify (choice=Uveitis (iridocyclitis))	Iridocyclitis	H20
	Sympathetic uveitis	H44.13
If 'Yes', Autoimmune Disease (non-rheum), Specify (choice=Vitiligo)	Vitiligo	L80

## Sheet: Table S5
		COVID01	COVID02	COVID03	COVID04	COVID05	COVID06	COVID07	COVID08	COVID09	COVID10	COVID11	COVID12	COVID13	COVID14	COVID15	COVID16	COVID17	COVID18	COVID19	COVID20	COVID21	COVID22	COVID23	COVID24	COVID25	COVID26	COVID27	COVID28	COVID29	COVID30	COVID31	COVID32	COVID33	COVID34	COVID35	COVID36	COVID37	COVID38	CTRL01	CTRL02	CTRL03
Neutrophil	Alarmin Neutrophil	29	79	120	235	129	74	11	102	39	9	65	32	16	23	46	230	16	18	38	70	93	14	80	3	4	19	210	35	476	407	17	4	6	6	124	5	40	4	0	17	0
	Immature Neutrophil	3	4	13	27	11	11	11	8	0	2	11	3	2	6	1	12	3	6	0	4	8	1	12	0	3	4	5	3	180	73	4	12	5	4	12	4	0	5	0	1	0
	ISG Neutrophil	87	164	214	370	79	113	4	55	70	36	65	69	37	53	45	363	28	55	107	125	132	17	225	22	19	61	241	78	568	424	53	17	47	24	92	15	132	7	0	16	0
	Low RNA Neutrophil	27	67	81	158	97	82	5	49	35	9	121	53	2	34	4	186	83	26	9	32	79	33	129	11	25	8	36	62	262	272	184	220	67	232	342	105	11	26	0	11	0
Monocyte/DC	CD14 Monocyte	106	92	549	48	165	47	79	290	10	451	99	74	159	565	77	295	70	325	191	338	247	79	201	17	396	337	39	96	245	38	356	179	289	162	72	31	0	0	15	559	60
	CD16+ CD14low Monocyte	1	7	67	2	1	0	1	14	4	47	1	2	20	10	7	13	1	11	17	23	5	2	5	1	23	10	0	0	15	1	34	7	18	10	1	2	0	0	4	148	69
	CD16+ CD14+ Monocyte	1	2	10	0	3	1	1	4	0	7	1	0	5	8	2	6	0	0	1	5	7	1	5	0	6	3	2	1	3	1	4	4	2	3	0	0	0	0	0	7	3
	Dendritic cell	1	2	23	0	7	1	1	0	0	10	2	0	3	27	2	8	0	3	4	7	7	2	7	0	13	6	2	3	6	0	11	5	6	3	0	0	0	0	0	77	10
T/NK cell	CD4 Naive	4	28	31	0	1	13	10	6	6	35	14	1	14	51	20	54	2	14	6	46	17	12	40	6	35	38	15	92	1	0	10	1	16	15	19	31	14	33	111	180	419
	CD8 Naive	3	15	14	0	2	0	3	0	0	3	1	0	16	25	0	4	0	2	1	5	12	3	9	2	12	2	6	44	1	0	1	0	6	4	8	3	12	12	58	29	183
	CD4 TCM	15	23	51	11	6	13	8	4	1	45	5	1	12	13	19	37	9	24	17	7	5	10	25	5	82	20	6	31	11	3	6	2	30	49	9	6	5	6	68	190	341
	CD8 TEM	146	286	60	35	164	59	2	3	32	107	5	1	34	2	19	75	55	27	133	24	7	17	26	7	383	26	8	47	77	3	8	84	15	73	1	8	1	20	64	186	242
	CD4 CTL	27	73	23	19	47	4	1	0	11	19	0	0	13	0	1	8	16	4	33	0	0	8	1	1	65	2	0	7	29	0	0	23	4	18	0	1	0	9	6	9	16
	MAIT	3	25	2	0	4	1	0	0	1	0	0	0	1	0	1	7	3	0	1	4	1	0	0	2	8	4	0	4	3	0	0	1	1	5	0	0	0	0	3	76	19
	gdT	3	14	1	1	2	0	3	1	0	2	0	0	1	1	1	1	0	1	6	0	0	0	1	5	3	6	1	10	0	0	2	1	2	1	0	0	0	0	3	23	40
	NK cell	72	156	261	24	94	44	8	4	12	121	49	23	23	24	101	518	65	17	83	70	65	45	37	13	566	75	18	32	114	23	130	67	128	223	32	79	3	6	6	318	277
	NK CD56bCD16d	2	15	8	1	2	8	0	0	2	5	3	1	10	2	2	12	3	6	11	9	7	2	5	1	17	1	2	7	2	0	5	1	10	14	0	3	2	0	1	36	16
B cell	Sub-cluster 0	0	0	0	0	0	4	0	0	0	0	0	0	539	0	0	0	0	0	9	0	0	0	0	0	0	336	0	0	0	0	1	0	0	0	0	0	0	0	0	0	4
	Sub-cluster 1	33	24	0	0	0	21	14	0	0	33	0	0	4	16	0	51	28	22	3	23	43	21	37	0	64	18	0	64	0	0	12	0	17	39	6	21	0	0	16	170	29
	Sub-cluster 2	1	1	0	0	0	645	0	0	0	0	0	0	21	20	0	0	1	1	0	2	1	0	2	0	0	104	0	4	0	0	0	0	0	0	1	3	0	0	1	8	1
	Sub-cluster 3	0	0	0	0	0	17	0	0	0	0	0	0	575	0	0	0	0	0	17	0	0	0	0	0	0	35	0	0	0	0	0	0	0	0	0	0	0	0	0	0	0
	Sub-cluster 4	43	13	0	0	0	0	3	0	0	5	0	0	1	2	0	4	3	2	3	5	7	0	8	0	91	27	0	9	0	0	2	0	1	8	5	19	0	0	22	101	85
	Sub-cluster 5	0	0	0	0	0	313	0	0	0	0	0	0	3	0	0	0	0	0	0	0	0	0	0	0	0	4	0	0	0	0	0	0	0	0	0	0	0	0	0	0	0
	Sub-cluster 6	0	0	0	0	0	13	0	0	0	0	0	0	113	0	0	0	0	0	1	0	0	0	0	0	0	147	0	0	0	0	0	0	0	0	0	0	0	0	0	1	0
Megakaryocyte	Megakaryocyte	0	45	74	0	74	11	28	0	40	26	17	0	17	0	0	35	12	14	66	0	65	0	37	0	19	12	11	21	38	41	11	29	29	24	49	54	35	30	22	124	293
