# Supplementary material for: Key patient demographics shape innate immune topography in noncritical hypoxic COVID-19 pneumonia
Source: JCI Insight. 2023 Aug 22;8(16):e166110. doi: 10.1172/jci.insight.166110 (PMC10543737; doi:10.1172/jci.insight.166110)
Supplement: Supporting data values [file jciinsight-8-166110-s204.xlsx]

## Sheet: 1A bar plot
Patient ID	COVID01	COVID02	COVID03	COVID04	COVID05	COVID06	COVID07	COVID08	COVID09	COVID10	COVID11	COVID12	COVID13	COVID14	COVID15	COVID16	COVID17	COVID18	COVID19	COVID20	COVID21	COVID22	COVID23	COVID24	COVID25	COVID26	COVID27	COVID28	COVID29	COVID30	COVID31	COVID32	COVID33	COVID34	COVID35	COVID36	COVID37	COVID38	CTRL01	CTRL02	CTRL03
Neutrophil	146	314	428	790	316	280	31	214	144	56	262	157	57	116	96	791	130	105	154	231	312	65	446	36	51	92	492	178	1486	1176	258	253	125	266	570	129	183	42	0	45	0
Monocyte/DC	109	103	649	50	176	49	82	308	14	515	103	76	187	610	88	322	71	339	213	373	266	84	218	18	438	356	43	100	269	40	405	195	315	178	73	33	0	0	19	791	142
T/NK cell	275	635	451	91	322	142	35	18	65	337	77	27	124	118	164	716	153	95	291	165	114	97	144	42	1171	174	56	274	238	29	162	180	212	402	69	131	37	86	320	1047	1553
B cell	77	38	0	0	0	1013	17	0	0	38	0	0	1256	38	0	55	32	25	33	30	51	21	47	0	155	671	0	77	0	0	15	0	18	47	12	43	0	0	39	280	119
Megakaryocyte	0	45	74	0	74	11	28	0	40	26	17	0	17	0	0	35	12	14	66	0	65	0	37	0	19	12	11	21	38	41	11	29	29	24	49	54	35	30	22	124	293

## Sheet: 2D
	Control	Covid	Young	Aged	Female	Male	Normal Weight	Obese	White Female	Black Female
ISG Neutrophil	16	4313	2596	1717	1307	3006	462	2758	832	383
Low RNA Neutrophil	11	3264	1454	1810	1291	1973	738	1984	855	94
S100 Neutrophil	17	2928	1530	1398	987	1941	367	1881	687	176
Immature Neutrophil	1	473	140	333	245	228	49	366	218	15
TOTAL	45	10978	5720	5258	3830	7148	1616	6989	2592	668

## Sheet: 2E bar plot
	Age (y)	23.4141	29.3963	36.7803	40.1259	41.0815	44.0931	44.6215	44.8953	50.8145	50.9596	54.193	55.822	58.6804	58.8118	59.5619	59.8166	63.0144	63.2772	64.0548	64.2218	64.7693	66.7625	67.896	68.0958	68.4408	69.2074	71.6632	71.9151	72.0931	74.0014	74.7652	75.2498	76.8597	77.9576	81.4155	82.653	90.4641	90.8912
	Sex	Female	Male	Male	Female	Female	Male	Male	Male	Male	Female	Male	Male	Male	Female	Male	Female	Male	Male	Male	Male	Male	Male	Male	Female	Female	Female	Male	Female	Male	Male	Male	Female	Male	Male	Male	Male	Female	Male
	BMI	42.9294	42.0339	23.6497	35.7775	23.6296	27.6236	78.965	34.635	26.7119	33.3601	34.5225	43.0605	36.976	50.6748	27.8974	24.5025	27.1554	37.477	24.8227	25.2823	34.4744	32.5424	29.0315	29.606	44.872	35.1622	35.4404	44.4253	31.696	31.1359	29.2707	35.0391	33.428	33.002	22.3562	21.7238	31.3177	26.0654
	Patient ID	COVID28	COVID38	COVID14	COVID13	COVID37	COVID02	COVID33	COVID09	COVID21	COVID07	COVID16	COVID23	COVID20	COVID03	COVID27	COVID35	COVID24	COVID19	COVID06	COVID04	COVID15	COVID18	COVID26	COVID36	COVID10	COVID05	COVID22	COVID29	COVID11	COVID31	COVID12	COVID17	COVID30	COVID01	COVID08	COVID32	COVID34	COVID25
Neutrophil	S100 Neutrophil	35	4	23	16	40	79	6	39	93	11	230	80	70	120	210	124	3	38	74	235	46	18	19	5	9	129	14	476	65	17	32	16	407	29	102	4	6	4
	Immature Neutrophil	3	5	6	2	0	4	5	0	8	11	12	12	4	13	5	12	0	0	11	27	1	6	4	4	2	11	1	180	11	4	3	3	73	3	8	12	4	3
	ISG Neutrophil	78	7	53	37	132	164	47	70	132	4	363	225	125	214	241	92	22	107	113	370	45	55	61	15	36	79	17	568	65	53	69	28	424	87	55	17	24	19
	Low RNA Neutrophil	62	26	34	2	11	67	67	35	79	5	186	129	32	81	36	342	11	9	82	158	4	26	8	105	9	97	33	262	121	184	53	83	272	27	49	220	232	25

## Sheet: 2F
	Age (y)	23.4141	29.3963	36.7803	40.1259	41.0815	44.0931	44.6215	44.8953	50.8145	50.9596	54.193	55.822	58.6804	58.8118	59.5619	59.8166	63.0144	63.2772	64.0548	64.2218	64.7693	66.7625	67.896	68.0958	68.4408	69.2074	71.6632	71.9151	72.0931	74.0014	74.7652	75.2498	76.8597	77.9576	81.4155	82.653	90.4641	90.8912
	Sex	Female	Male	Male	Female	Female	Male	Male	Male	Male	Female	Male	Male	Male	Female	Male	Female	Male	Male	Male	Male	Male	Male	Male	Female	Female	Female	Male	Female	Male	Male	Male	Female	Male	Male	Male	Male	Female	Male
	BMI	42.9294	42.0339	23.6497	35.7775	23.6296	27.6236	78.965	34.635	26.7119	33.3601	34.5225	43.0605	36.976	50.6748	27.8974	24.5025	27.1554	37.477	24.8227	25.2823	34.4744	32.5424	29.0315	29.606	44.872	35.1622	35.4404	44.4253	31.696	31.1359	29.2707	35.0391	33.428	33.002	22.3562	21.7238	31.3177	26.0654
	Patient ID	COVID28	COVID38	COVID14	COVID13	COVID37	COVID02	COVID33	COVID09	COVID21	COVID07	COVID16	COVID23	COVID20	COVID03	COVID27	COVID35	COVID24	COVID19	COVID06	COVID04	COVID15	COVID18	COVID26	COVID36	COVID10	COVID05	COVID22	COVID29	COVID11	COVID31	COVID12	COVID17	COVID30	COVID01	COVID08	COVID32	COVID34	COVID25
Neutrophil	S100 Neutrophil (right)	35	4	23	16	40	79	6	39	93	11	230	80	70	120	210	124	3	38	74	235	46	18	19	5	9	129	14	476	65	17	32	16	407	29	102	4	6	4
	ISG Neutrophil (left)	78	7	53	37	132	164	47	70	132	4	363	225	125	214	241	92	22	107	113	370	45	55	61	15	36	79	17	568	65	53	69	28	424	87	55	17	24	19
	Low RNA Neutrophil (center)	62	26	34	2	11	67	67	35	79	5	186	129	32	81	36	342	11	9	82	158	4	26	8	105	9	97	33	262	121	184	53	83	272	27	49	220	232	25

## Sheet: 3C
	Control	Covid	Young	Aged	Female	Male	Normal Weight	Obese	White Female	Black Female
CD14 Monocyte	634	6814	3334	3480	2079	4735	1153	4380	1299	708
CD16+ CD14low Monocyte	221	383	194	189	165	218	32	299	77	87
CD16+ CD14+ Monocyte	10	99	56	43	33	66	17	62	18	15
Dendritic cell	87	172	101	71	56	116	33	109	30	26
TOTAL	952	7468	3685	3783	2333	5135	1235	4850	1424	836

## Sheet: 3D bar plot
	Age (y)	77.9576	44.0931	58.8118	64.2218	69.2074	64.0548	50.9596	81.4155	44.8953	68.4408	72.0931	74.7652	40.1259	36.7803	64.7693	54.193	75.2498	66.7625	63.2772	58.6804	50.8145	71.6632	55.822	63.0144	90.8912	67.896	59.5619	23.4141	71.9151	76.8597	74.0014	82.653	44.6215	90.4641	59.8166	68.0958	41.0815	29.3963
	Sex	Male	Male	Female	Male	Female	Male	Female	Male	Male	Female	Male	Male	Female	Male	Male	Male	Female	Male	Male	Male	Male	Male	Male	Male	Male	Male	Male	Female	Female	Male	Male	Male	Male	Female	Female	Female	Female	Male
	BMI	33.002	27.6236	50.6748	25.2823	35.1622	24.8227	33.3601	22.3562	34.635	44.872	31.696	29.2707	35.7775	23.6497	34.4744	34.5225	35.0391	32.5424	37.477	36.976	26.7119	35.4404	43.0605	27.1554	26.0654	29.0315	27.8974	42.9294	44.4253	33.428	31.1359	21.7238	78.965	31.3177	24.5025	29.606	23.6296	42.0339
	Patient ID	COVID01	COVID02	COVID03	COVID04	COVID05	COVID06	COVID07	COVID08	COVID09	COVID10	COVID11	COVID12	COVID13	COVID14	COVID15	COVID16	COVID17	COVID18	COVID19	COVID20	COVID21	COVID22	COVID23	COVID24	COVID25	COVID26	COVID27	COVID28	COVID29	COVID30	COVID31	COVID32	COVID33	COVID34	COVID35	COVID36	COVID37	COVID38	CTRL01	CTRL02	CTRL03
Monocyte/DC	CD14 Monocyte	106	92	549	48	165	47	79	290	10	451	99	74	159	565	77	295	70	325	191	338	247	79	201	17	396	337	39	96	245	38	356	179	289	162	72	31	0	0	15	559	60
	CD16+ CD14low Monocyte	1	7	67	2	1	0	1	14	4	47	1	2	20	10	7	13	1	11	17	23	5	2	5	1	23	10	0	0	15	1	34	7	18	10	1	2	0	0	4	148	69
	CD16+ CD14+ Monocyte	1	2	10	0	3	1	1	4	0	7	1	0	5	8	2	6	0	0	1	5	7	1	5	0	6	3	2	1	3	1	4	4	2	3	0	0	0	0	0	7	3
	Dendritic cell	1	2	23	0	7	1	1	0	0	10	2	0	3	27	2	8	0	3	4	7	7	2	7	0	13	6	2	3	6	0	11	5	6	3	0	0	0	0	0	77	10

## Sheet: 3E bar plot
	Age (y)	58.8118	69.2074	50.9596	68.4408	40.1259	75.2498	23.4141	71.9151	90.4641	59.8166	68.0958	41.0815	77.9576	44.0931	64.2218	64.0548	81.4155	44.8953	72.0931	74.7652	36.7803	64.7693	54.193	66.7625	63.2772	58.6804	50.8145	71.6632	55.822	63.0144	90.8912	67.896	59.5619	76.8597	74.0014	82.653	44.6215	29.3963
	Sex	Female	Female	Female	Female	Female	Female	Female	Female	Female	Female	Female	Female	Male	Male	Male	Male	Male	Male	Male	Male	Male	Male	Male	Male	Male	Male	Male	Male	Male	Male	Male	Male	Male	Male	Male	Male	Male	Male
	BMI	50.6748	35.1622	33.3601	44.872	35.7775	35.0391	42.9294	44.4253	31.3177	24.5025	29.606	23.6296	33.002	27.6236	25.2823	24.8227	22.3562	34.635	31.696	29.2707	23.6497	34.4744	34.5225	32.5424	37.477	36.976	26.7119	35.4404	43.0605	27.1554	26.0654	29.0315	27.8974	33.428	31.1359	21.7238	78.965	42.0339
	Patient ID	COVID03	COVID05	COVID07	COVID10	COVID13	COVID17	COVID28	COVID29	COVID34	COVID35	COVID36	COVID37	COVID01	COVID02	COVID04	COVID06	COVID08	COVID09	COVID11	COVID12	COVID14	COVID15	COVID16	COVID18	COVID19	COVID20	COVID21	COVID22	COVID23	COVID24	COVID25	COVID26	COVID27	COVID30	COVID31	COVID32	COVID33	COVID38
Monocyte/DC	CD14 Monocyte	549	165	79	451	159	70	96	245	162	72	31	0	106	92	48	47	290	10	99	74	565	77	295	325	191	338	247	79	201	17	396	337	39	38	356	179	289	0
	CD16+ CD14low Monocyte	67	1	1	47	20	1	0	15	10	1	2	0	1	7	2	0	14	4	1	2	10	7	13	11	17	23	5	2	5	1	23	10	0	1	34	7	18	0
	CD16+ CD14+ Monocyte	10	3	1	7	5	0	1	3	3	0	0	0	1	2	0	1	4	0	1	0	8	2	6	0	1	5	7	1	5	0	6	3	2	1	4	4	2	0
	Dendritic cell	23	7	1	10	3	0	3	6	3	0	0	0	1	2	0	1	0	0	2	0	27	2	8	3	4	7	7	2	7	0	13	6	2	0	11	5	6	0

## Sheet: 3F bar plot
	Age (y)	82.653	81.4155	41.0815	36.7803	59.8166	64.0548	64.2218	90.8912	50.8145	63.0144	44.0931	59.5619	67.896	74.7652	68.0958	74.0014	90.4641	72.0931	66.7625	77.9576	50.9596	76.8597	64.7693	54.193	44.8953	75.2498	69.2074	71.6632	40.1259	58.6804	63.2772	29.3963	23.4141	55.822	71.9151	68.4408	58.8118	44.6215
	Sex	Male	Male	Female	Male	Female	Male	Male	Male	Male	Male	Male	Male	Male	Male	Female	Male	Female	Male	Male	Male	Female	Male	Male	Male	Male	Female	Female	Male	Female	Male	Male	Male	Female	Male	Female	Female	Female	Male
	BMI	21.7238	22.3562	23.6296	23.6497	24.5025	24.8227	25.2823	26.0654	26.7119	27.1554	27.6236	27.8974	29.0315	29.2707	29.606	31.1359	31.3177	31.696	32.5424	33.002	33.3601	33.428	34.4744	34.5225	34.635	35.0391	35.1622	35.4404	35.7775	36.976	37.477	42.0339	42.9294	43.0605	44.4253	44.872	50.6748	78.965
	Patient ID	COVID32	COVID08	COVID37	COVID14	COVID35	COVID06	COVID04	COVID25	COVID21	COVID24	COVID02	COVID27	COVID26	COVID12	COVID36	COVID31	COVID34	COVID11	COVID18	COVID01	COVID07	COVID30	COVID15	COVID16	COVID09	COVID17	COVID05	COVID22	COVID13	COVID20	COVID19	COVID38	COVID28	COVID23	COVID29	COVID10	COVID03	COVID33
Monocyte/DC	CD14 Monocyte	179	290	0	565	72	47	48	396	247	17	92	39	337	74	31	356	162	99	325	106	79	38	77	295	10	70	165	79	159	338	191	0	96	201	245	451	549	289
	CD16+ CD14low Monocyte	7	14	0	10	1	0	2	23	5	1	7	0	10	2	2	34	10	1	11	1	1	1	7	13	4	1	1	2	20	23	17	0	0	5	15	47	67	18
	CD16+ CD14+ Monocyte	4	4	0	8	0	1	0	6	7	0	2	2	3	0	0	4	3	1	0	1	1	1	2	6	0	0	3	1	5	5	1	0	1	5	3	7	10	2
	Dendritic cell	5	0	0	27	0	1	0	13	7	0	2	2	6	0	0	11	3	2	3	1	1	0	2	8	0	0	7	2	3	7	4	0	3	7	6	10	23	6

## Sheet: 4A bar plot
	Age (y)	77.9576	44.0931	58.8118	64.2218	69.2074	64.0548	50.9596	81.4155	44.8953	68.4408	72.0931	74.7652	40.1259	36.7803	64.7693	54.193	75.2498	66.7625	63.2772	58.6804	50.8145	71.6632	55.822	63.0144	90.8912	67.896	59.5619	23.4141	71.9151	76.8597	74.0014	82.653	44.6215	90.4641	59.8166	68.0958	41.0815	29.3963
	Sex	Male	Male	Female	Male	Female	Male	Female	Male	Male	Female	Male	Male	Female	Male	Male	Male	Female	Male	Male	Male	Male	Male	Male	Male	Male	Male	Male	Female	Female	Male	Male	Male	Male	Female	Female	Female	Female	Male
	BMI	33.002	27.6236	50.6748	25.2823	35.1622	24.8227	33.3601	22.3562	34.635	44.872	31.696	29.2707	35.7775	23.6497	34.4744	34.5225	35.0391	32.5424	37.477	36.976	26.7119	35.4404	43.0605	27.1554	26.0654	29.0315	27.8974	42.9294	44.4253	33.428	31.1359	21.7238	78.965	31.3177	24.5025	29.606	23.6296	42.0339
	Patient ID	COVID01	COVID02	COVID03	COVID04	COVID05	COVID06	COVID07	COVID08	COVID09	COVID10	COVID11	COVID12	COVID13	COVID14	COVID15	COVID16	COVID17	COVID18	COVID19	COVID20	COVID21	COVID22	COVID23	COVID24	COVID25	COVID26	COVID27	COVID28	COVID29	COVID30	COVID31	COVID32	COVID33	COVID34	COVID35	COVID36	COVID37	COVID38	CTRL01	CTRL02	CTRL03
T/NK cell	CD4 Naive	4	28	31	0	1	13	10	6	6	35	14	1	14	51	20	54	2	14	6	46	17	12	40	6	35	38	15	92	1	0	10	1	16	15	19	31	14	33	111	180	419
	CD8 Naive	3	15	14	0	2	0	3	0	0	3	1	0	16	25	0	4	0	2	1	5	12	3	9	2	12	2	6	44	1	0	1	0	6	4	8	3	12	12	58	29	183
	CD4 TCM	15	23	51	11	6	13	8	4	1	45	5	1	12	13	19	37	9	24	17	7	5	10	25	5	82	20	6	31	11	3	6	2	30	49	9	6	5	6	68	190	341
	CD8 TEM	146	286	60	35	164	59	2	3	32	107	5	1	34	2	19	75	55	27	133	24	7	17	26	7	383	26	8	47	77	3	8	84	15	73	1	8	1	20	64	186	242
	CD4 CTL	27	73	23	19	47	4	1	0	11	19	0	0	13	0	1	8	16	4	33	0	0	8	1	1	65	2	0	7	29	0	0	23	4	18	0	1	0	9	6	9	16
	MAIT	3	25	2	0	4	1	0	0	1	0	0	0	1	0	1	7	3	0	1	4	1	0	0	2	8	4	0	4	3	0	0	1	1	5	0	0	0	0	3	76	19
	gdT	3	14	1	1	2	0	3	1	0	2	0	0	1	1	1	1	0	1	6	0	0	0	1	5	3	6	1	10	0	0	2	1	2	1	0	0	0	0	3	23	40
	NK cell	72	156	261	24	94	44	8	4	12	121	49	23	23	24	101	518	65	17	83	70	65	45	37	13	566	75	18	32	114	23	130	67	128	223	32	79	3	6	6	318	277
	NK CD56bCD16d	2	15	8	1	2	8	0	0	2	5	3	1	10	2	2	12	3	6	11	9	7	2	5	1	17	1	2	7	2	0	5	1	10	14	0	3	2	0	1	36	16

## Sheet: 4C
	Control	Covid	Young	Aged	Female	Male	Normal Weight	Obese	White Female	Black Female
CD4 CTL	31	467	207	260	174	293	27	279	138	36
CD4 Naive	710	751	511	240	265	486	104	476	187	59
CD4 TCM	599	632	315	317	242	390	46	427	165	68
CD8 Naive	270	231	194	37	110	121	45	134	60	42
CD8 TEM	492	2080	874	1206	629	1451	150	1169	533	95
gdT	66	70	47	23	20	50	3	37	18	2
MAIT	98	82	50	32	22	60	2	40	19	3
NK CD56bCD16d	53	181	112	69	56	125	13	120	36	20
NK cell	601	3425	1557	1868	1055	2370	174	2232	736	287
TOTAL	2920	7919	3867	4052	2573	5346	564	4914	1892	612

[truncated: 8 more sheets: 4D bar plot (top), 4D bar plot (mid), 4D bar plot (bottom), S4A, S4D bar plot (top), S4D bar plot (mid), S4D bar plot (bottom), Aggregated bar plot]
